# Supplementary material for: A survey on cellular RNA editing activity in response to Candida albicans infections
Source: BMC Genomics. 2018 Jan 19;19(Suppl 1):43. doi: 10.1186/s12864-017-4374-2 (PMC5780849; doi:10.1186/s12864-017-4374-2)
Supplement: Supplementary file 1 — The data sets information of collected RNA seq sample. (XLS 36 kb) [file 12864_2017_4374_MOESM1_ESM.xls]

## Sheet: Sheet1
Additional file 1. Cell lines RNA-seq mapping results
Condition	Replicate	Time point	Reads	Mapped to human genome reads	Mapped to human genome reads(percentage)	Mapped to candida albicans reads	Mapped to candida albicans reads(Percentage)	Total mapped percentage
WO1 infected OKF6	rep1	90m_infected	341551056	218609940	0.640051	87759654	0.256944	0.896995
		5h_uninfected	361532936	321460831	0.889161	37188	0.000102862	0.889263
		5h_infected	362447428	152467900	0.420662	170031896	0.469122	0.889784
		8h_infected	366636184	151620985	0.413546	181166963	0.494133	0.907679
	rep2	90m_infected	349933834	225259220	0.643719	95416271	0.272669	0.916389
		5h_uninfected	314250034	258849672	0.823706	33519	0.000106663	0.823813
		5h_infected	339399848	122526016	0.361008	175968368	0.518469	0.879477
		8h_infected	250116900	79352617	0.317262	135997596	0.543736	0.860998
SC5314 infected OKF6	rep1	90m_infected	139028172	90221091	0.648941	28651652	0.206085	0.855026
		5h_uninfected*	33450700	218080	0.00651945	124684	0.0037274	0.0102468
		5h_infected	117464646	57985872	0.493645	43111857	0.36702	0.860665
		8h_infected	126006082	31222616	0.247787	80094795	0.635642	0.883429
	rep2	90m_infected	356488266	241432541	0.677252	73456517	0.206056	0.883308
		5h_uninfected	784807142	645912984	0.823021	151626	0.000193202	0.823214
		5h_infected	732489140	226525029	0.309254	436057656	0.595309	0.904563
		8h_infected	724904104	76956205	0.106161	537573921	0.741579	0.84774
WO1 infected HUVEC	rep1	90m_infected	342168406	271999337	0.7949	33763852	0.0986761	0.893576
		5h_uninfected	374336224	336612852	0.899226	1033240	0.00276019	0.901986
		5h_infected	363692974	216655491	0.59571	112614320	0.309641	0.905351
		8h_infected	354182902	203865234	0.575593	112556313	0.317791	0.893385
	rep2	90m_infected	330913446	168751634	0.509957	105950019	0.320174	0.830131
		5h_uninfected	336382234	295904046	0.879666	1385623	0.00411919	0.883785
		5h_infected	324640030	41899207	0.129064	247108309	0.761176	0.89024
		8h_infected	330620950	40957609	0.123881	247825640	0.749576	0.873457
SC5314 infected HUVEC	rep1	90m_infected	140409766	66962597	0.4769	54247203	0.3863	0.8632
		5h_uninfected	147252862	127639410	0.8668	52763	0.0004	0.8672
		5h_infected	150145826	68254864	0.4546	64522031	0.4297	0.8843
		8h_infected	123387048	26241895	0.2127	82131017	0.6656	0.8783
	rep2	90m_infected	340996244	200413231	0.5877	110872010	0.3251	0.9128
		5h_uninfected	341616316	311235673	0.9111	106082	0.0003	0.9114
		5h_infected	327221924	10040535	0.0307	298332019	0.9117	0.9424
		8h_infected	340031834	12564178	0.037	308421972	0.907	0.944
*This data was removed because of too less mapped reads.
