# Supplementary material for: A survey on cellular RNA editing activity in response to Candida albicans infections
Source: BMC Genomics. 2018 Jan 19;19(Suppl 1):43. doi: 10.1186/s12864-017-4374-2 (PMC5780849; doi:10.1186/s12864-017-4374-2)
Supplement: Supplementary file 2 — RNA editing sites of OKF6 and HUVEC cell lines. (XLS 29 kb) [file 12864_2017_4374_MOESM2_ESM.xls]

## Sheet: Sheet1
Additional file 1. The data sets information of collected RNA seq sample
C.albican strain	Infected cell lines or organ or tissues	Uninfected time point	Infected time point	Replicate	Total sample
SC5314	OKF6	5h	1.5h, 5h, 8h	2	8
SC5314	HUVEC	5h	1.5h, 5h, 8h	2	8
WO1	OKF6	5h	1.5h, 5h, 8h	2	8
WO1	HUVEC	5h	1.5h, 5h, 8h	2	8
SC5314	Mouse kidney	0h	6h, 12h, 24h, 48h	2	10
SC5314	Mouse tongue	d1	d1, d2, d3, d5	2	10
					Total = 52
