# Supplementary material for: A survey on cellular RNA editing activity in response to Candida albicans infections
Source: BMC Genomics. 2018 Jan 19;19(Suppl 1):43. doi: 10.1186/s12864-017-4374-2 (PMC5780849; doi:10.1186/s12864-017-4374-2)
Supplement: Supplementary file 3 — Mouse organ or tissues RNA-seq mapping results. (XLS 13269 kb) [file 12864_2017_4374_MOESM3_ESM.xls]

## Sheet: OKF6 editing sites
Chromosome	Position	Ref	Alt	Class	Genomic region
chr1	1028373	T	C	alu	5PU
chr1	1029575	T	C	alu	5PU
chr1	1029589	T	C	alu	5PU
chr1	1029792	T	C	alu	5PU
chr1	1029919	T	C	alu	5PU
chr1	1031610	T	C	alu	5PU
chr1	1032268	T	C	alu	5PU
chr1	1032272	T	C	alu	5PU
chr1	1032273	T	C	alu	5PU
chr1	1032274	T	C	alu	5PU
chr1	1032276	T	C	alu	5PU
chr1	1032281	T	C	alu	5PU
chr1	1032549	T	C	alu	5PU
chr1	1032624	T	C	alu	5PU
chr1	1032665	T	C	alu	5PU
chr1	1032669	T	C	alu	5PU
chr1	1032680	T	C	alu	5PU
chr1	1032736	T	C	alu	5PU
chr1	1032931	T	C	alu	5PU
chr1	1033076	T	C	alu	5PU
chr1	1033517	T	C	alu	5PU
chr1	1033587	T	C	alu	5PU
chr1	1033594	T	C	alu	5PU
chr1	1033614	T	C	alu	5PU
chr1	1033627	T	C	alu	5PU
chr1	1033633	T	C	alu	5PU
chr1	1033669	T	C	alu	5PU
chr1	1033721	T	C	alu	5PU
chr1	1033722	T	C	alu	5PU
chr1	1033728	T	C	alu	5PU
chr1	1034129	T	C	alu	5PU
chr1	1037217	T	C	alu	5PU
chr1	1037340	T	C	alu	5PU
chr1	1037382	T	C	alu	5PU
chr1	1037916	T	C	alu	5PU
chr1	1037925	T	C	alu	5PU
chr1	1040855	T	C	alu	5PU
chr1	1049581	T	C	alu	5PU
chr1	1156878	T	C	alu	INT
chr1	1156882	T	C	alu	INT
chr1	1200043	T	C	alu	3PU
chr1	1200131	T	C	alu	3PU
chr1	1200166	T	C	alu	3PU
chr1	1200176	T	C	alu	3PU
chr1	1200205	T	C	alu	3PU
chr1	1201119	T	C	alu	3PU
chr1	1201285	T	C	alu	3PU
chr1	1201286	T	C	alu	3PU
chr1	1201728	T	C	alu	3PU
chr1	1201787	T	C	alu	3PU
chr1	1202107	T	C	alu	3PU
chr1	1202366	T	C	alu	3PU
chr1	1202389	T	C	alu	3PU
chr1	1202472	T	C	alu	3PU
chr1	1202473	T	C	alu	3PU
chr1	1202496	T	C	alu	3PU
chr1	1202542	T	C	alu	3PU
chr1	1204222	T	C	alu	5PU
chr1	1204230	T	C	alu	5PU
chr1	1207232	T	C	alu	5PU
chr1	1207242	T	C	alu	5PU
chr1	1251844	T	C	alu	INT
chr1	1251914	T	C	alu	INT
chr1	1252180	T	C	alu	INT
chr1	1252441	T	C	alu	INT
chr1	1252443	T	C	alu	INT
chr1	1252587	T	C	alu	INT
chr1	1253313	T	C	alu	INT
chr1	1253357	T	C	alu	INT
chr1	1253376	T	C	alu	INT
chr1	1253386	T	C	alu	INT
chr1	1253422	T	C	alu	INT
chr1	1253424	T	C	alu	INT
chr1	1253944	T	C	alu	INT
chr1	1254016	T	C	alu	INT
chr1	1331715	T	C	alu	INT
chr1	1333185	T	C	alu	INT
chr1	1338166	T	C	alu	INT
chr1	1338252	T	C	alu	INT
chr1	1338319	T	C	alu	INT
chr1	1338392	T	C	alu	INT
chr1	1338397	T	C	alu	INT
chr1	1338425	T	C	alu	INT
chr1	1338699	T	C	alu	INT
chr1	1338720	T	C	alu	INT
chr1	1338784	T	C	alu	INT
chr1	1338851	T	C	alu	INT
chr1	1340082	T	C	alu	INT
chr1	1418455	A	G	alu	INT
chr1	1418536	A	G	alu	INT
chr1	1418966	A	G	alu	INT
chr1	1418977	A	G	alu	INT
chr1	1418987	A	G	alu	INT
chr1	1419060	A	G	alu	INT
chr1	1419690	A	G	alu	INT
chr1	1419700	A	G	alu	INT
chr1	1419746	A	G	alu	INT
chr1	1419768	A	G	alu	INT
chr1	1419773	A	G	alu	INT
chr1	1419835	A	G	alu	INT
chr1	1456303	A	G	alu	INT
chr1	1456532	A	G	alu	INT
chr1	1456556	A	G	alu	INT
chr1	1456558	A	G	alu	INT
chr1	1456568	A	G	alu	INT
chr1	1457136	A	G	alu	INT
chr1	1457179	A	G	alu	INT
chr1	1457180	A	G	alu	INT
chr1	1457292	A	G	alu	INT
chr1	1457309	A	G	alu	INT
chr1	1457520	A	G	alu	INT
chr1	1457522	A	G	alu	INT
chr1	1457601	A	G	alu	INT
chr1	1457604	A	G	alu	INT
chr1	1457621	A	G	alu	INT
chr1	1467293	A	G	alu	INT
chr1	1495110	T	C	alu	INT
chr1	1495113	T	C	alu	INT
chr1	1495209	T	C	alu	INT
chr1	1496644	T	C	alu	INT
chr1	1594977	T	C	alu	3PU
chr1	1595006	T	C	alu	3PU
chr1	1595586	T	C	alu	3PU
chr1	1597940	T	C	alu	INT
chr1	1599370	T	C	alu	INT
chr1	1599420	T	C	alu	INT
chr1	1599429	T	C	alu	INT
chr1	1599430	T	C	alu	INT
chr1	1599436	T	C	alu	INT
chr1	1599495	T	C	alu	INT
chr1	1599496	T	C	alu	INT
chr1	1609023	T	C	alu	5PU
chr1	1609184	T	C	alu	5PU
chr1	1613571	T	C	alu	5PU
chr1	1637514	T	C	alu	INT
chr1	1637608	T	C	alu	INT
chr1	1637609	T	C	alu	INT
chr1	1637905	T	C	alu	INT
chr1	1637906	T	C	alu	INT
chr1	1650347	T	C	alu	INT
chr1	1660850	T	C	alu	INT
chr1	1660855	T	C	alu	INT
chr1	1660887	T	C	alu	INT
chr1	1660916	T	C	alu	INT
chr1	1660917	T	C	alu	INT
chr1	1660944	T	C	alu	INT
chr1	1660948	T	C	alu	INT
chr1	1660957	T	C	alu	INT
chr1	1660958	T	C	alu	INT
chr1	1661036	T	C	alu	INT
chr1	1661053	T	C	alu	INT
chr1	1661099	T	C	alu	INT
chr1	1661104	T	C	alu	INT
chr1	1661410	T	C	alu	INT
chr1	1661492	T	C	alu	INT
chr1	1662604	T	C	alu	INT
chr1	1662610	T	C	alu	INT
chr1	1662627	T	C	alu	INT
chr1	1662652	T	C	alu	INT
chr1	1662694	T	C	alu	INT
chr1	1662704	T	C	alu	INT
chr1	1662708	T	C	alu	INT
chr1	1662733	T	C	alu	INT
chr1	1662754	T	C	alu	INT
chr1	1662764	T	C	alu	INT
chr1	1663629	T	C	alu	INT
chr1	1664404	T	C	alu	INT
chr1	1664475	T	C	alu	INT
chr1	1664497	T	C	alu	INT
chr1	1664501	T	C	alu	INT
chr1	1664795	T	C	alu	INT
chr1	1664912	T	C	alu	INT
chr1	1664915	T	C	alu	INT
chr1	1665029	T	C	alu	INT
chr1	1665099	T	C	alu	INT
chr1	1665169	T	C	alu	INT
chr1	1665180	T	C	alu	INT
chr1	1665792	T	C	alu	INT
chr1	1665793	T	C	alu	INT
chr1	1665834	T	C	alu	INT
chr1	1665848	T	C	alu	INT
chr1	1665858	T	C	alu	INT
chr1	1665859	T	C	alu	INT
chr1	1665873	T	C	alu	INT
chr1	1665874	T	C	alu	INT
chr1	1665901	T	C	alu	INT
chr1	1698278	T	C	alu	5PU
chr1	1699429	T	C	alu	5PU
chr1	1704946	T	C	alu	5PU
chr1	1722787	T	C	alu	INT
chr1	1725724	T	C	alu	INT
chr1	1726257	T	C	alu	INT
chr1	1726267	T	C	alu	INT
chr1	1726948	T	C	alu	INT
chr1	1729070	T	C	alu	INT
chr1	1732507	T	C	alu	INT
chr1	1732631	T	C	alu	INT
chr1	1732675	T	C	alu	INT
chr1	1738331	T	C	alu	INT
chr1	1738808	T	C	alu	INT
chr1	1738856	T	C	alu	INT
chr1	1739285	T	C	alu	INT
chr1	1740145	T	C	alu	INT
chr1	1744822	T	C	alu	INT
chr1	1751630	T	C	alu	INT
chr1	1753509	T	C	alu	INT
chr1	1754425	T	C	alu	INT
chr1	1755449	T	C	alu	INT
chr1	1756188	T	C	alu	INT
chr1	1759597	T	C	alu	5PU
chr1	1762212	T	C	alu	5PU
chr1	1762217	T	C	alu	5PU
chr1	1768890	T	C	alu	5PU
chr1	1769091	T	C	alu	5PU
chr1	1769520	T	C	alu	5PU
chr1	1771181	T	C	alu	5PU
chr1	1771359	T	C	alu	5PU
chr1	1771585	T	C	alu	5PU
chr1	1771648	T	C	alu	5PU
chr1	1771781	T	C	alu	5PU
chr1	1771800	T	C	alu	5PU
chr1	1771885	T	C	alu	5PU
chr1	1772471	T	C	alu	5PU
chr1	1772513	T	C	alu	5PU
chr1	1772542	T	C	alu	5PU
chr1	1772665	T	C	alu	5PU
chr1	1772695	T	C	alu	5PU
chr1	1772756	T	C	alu	5PU
chr1	1772765	T	C	alu	5PU
chr1	1772818	T	C	alu	5PU
chr1	1772823	T	C	alu	5PU
chr1	1773747	T	C	alu	5PU
chr1	1773757	T	C	alu	5PU
chr1	1775378	T	C	alu	5PU
chr1	1778218	T	C	alu	5PU
chr1	1783698	T	C	alu	5PU
chr1	1784018	T	C	alu	5PU
chr1	1786343	T	C	alu	5PU
chr1	1786355	T	C	alu	5PU
chr1	1786356	T	C	alu	5PU
chr1	1786428	T	C	alu	5PU
chr1	1786430	T	C	alu	5PU
chr1	1786432	T	C	alu	5PU
chr1	1786515	T	C	alu	5PU
chr1	1786516	T	C	alu	5PU
chr1	1786652	T	C	alu	5PU
chr1	1786660	T	C	alu	5PU
chr1	1786677	T	C	alu	5PU
chr1	1786755	T	C	alu	5PU
chr1	1787599	T	C	alu	5PU
chr1	1787720	T	C	alu	5PU
chr1	1787929	T	C	alu	5PU
chr1	1796903	T	C	alu	5PU
chr1	1802735	T	C	alu	5PU
chr1	1802750	T	C	alu	5PU
chr1	1802810	T	C	alu	5PU
chr1	1802858	T	C	alu	5PU
chr1	1803569	T	C	alu	5PU
chr1	1805174	T	C	alu	5PU
chr1	1811531	T	C	alu	5PU
chr1	1811780	T	C	alu	5PU
chr1	1811795	T	C	alu	5PU
chr1	1811915	T	C	alu	5PU
chr1	1812951	T	C	alu	5PU
chr1	1813040	T	C	alu	5PU
chr1	1813042	T	C	alu	5PU
chr1	1813111	T	C	alu	5PU
chr1	1813112	T	C	alu	5PU
chr1	1813631	T	C	alu	5PU
chr1	1813637	T	C	alu	5PU
chr1	1813791	T	C	alu	5PU
chr1	1814105	T	C	alu	5PU
chr1	1814248	T	C	alu	5PU
chr1	1814484	T	C	alu	5PU
chr1	1814485	T	C	alu	5PU
chr1	1814495	T	C	alu	5PU
chr1	1814512	T	C	alu	5PU
chr1	1814567	T	C	alu	5PU
chr1	1814595	T	C	alu	5PU
chr1	1814599	T	C	alu	5PU
chr1	1815780	T	C	alu	5PU
chr1	1815783	T	C	alu	5PU
chr1	1815788	T	C	alu	5PU
chr1	1815789	T	C	alu	5PU
chr1	1815816	T	C	alu	5PU
chr1	1815845	T	C	alu	5PU
chr1	1815858	T	C	alu	5PU
chr1	1815924	T	C	alu	5PU
chr1	1816323	T	C	alu	5PU
chr1	1816394	T	C	alu	5PU
chr1	1816595	T	C	alu	5PU
chr1	1819232	T	C	alu	5PU
chr1	1819233	T	C	alu	5PU
chr1	1819257	T	C	alu	5PU
chr1	1820084	T	C	alu	5PU
chr1	1820285	T	C	alu	5PU
chr1	2083794	A	G	alu	INT
chr1	2083807	A	G	alu	INT
chr1	2083819	A	G	alu	INT
chr1	2083822	A	G	alu	INT
chr1	2083825	A	G	alu	INT
chr1	2083829	A	G	alu	INT
chr1	2102553	A	G	alu	INT
chr1	2102558	A	G	alu	INT
chr1	2102599	A	G	alu	INT
chr1	2102632	A	G	alu	INT
chr1	2102635	A	G	alu	INT
chr1	2102661	A	G	alu	INT
chr1	2102667	A	G	alu	INT
chr1	2102934	A	G	alu	INT
chr1	2102944	A	G	alu	INT
chr1	2102971	A	G	alu	INT
chr1	2118970	T	C	alu	5PU
chr1	2118989	T	C	alu	5PU
chr1	2119015	T	C	alu	5PU
chr1	2119029	T	C	alu	5PU
chr1	2120188	T	C	alu	5PU
chr1	2120558	T	C	alu	5PU
chr1	2217781	A	G	alu	INT
chr1	2227798	A	G	alu	INT
chr1	2298039	T	C	alu	INT
chr1	2298202	T	C	alu	INT
chr1	2298212	T	C	alu	INT
chr1	2298254	T	C	alu	INT
chr1	2299138	T	C	alu	INT
chr1	2299155	T	C	alu	INT
chr1	2299195	T	C	alu	INT
chr1	2299199	T	C	alu	INT
chr1	2299271	T	C	alu	INT
chr1	2299272	T	C	alu	INT
chr1	2299326	T	C	alu	INT
chr1	2299341	T	C	alu	INT
chr1	2300254	T	C	alu	INT
chr1	2300601	T	C	alu	INT
chr1	2300671	T	C	alu	INT
chr1	2300676	T	C	alu	INT
chr1	2302423	T	C	alu	INT
chr1	2302572	T	C	alu	INT
chr1	3543217	A	G	alu	INT
chr1	3543236	A	G	alu	INT
chr1	3702555	T	C	alu	INT
chr1	3702562	T	C	alu	INT
chr1	3702650	T	C	alu	INT
chr1	3702693	T	C	alu	INT
chr1	3702805	T	C	alu	INT
chr1	3702870	T	C	alu	INT
chr1	3702940	T	C	alu	INT
chr1	3702952	T	C	alu	INT
chr1	3702964	T	C	alu	INT
chr1	3711003	T	C	alu	INT
chr1	3729317	T	C	alu	3PU
chr1	3729857	T	C	alu	3PU
chr1	3729911	T	C	alu	3PU
chr1	3729920	T	C	alu	3PU
chr1	3729922	T	C	alu	3PU
chr1	3729926	T	C	alu	3PU
chr1	3729977	T	C	alu	3PU
chr1	3730081	T	C	alu	3PU
chr1	3730082	T	C	alu	3PU
chr1	3730158	T	C	alu	3PU
chr1	3730170	T	C	alu	3PU
chr1	3730171	T	C	alu	3PU
chr1	3730185	T	C	alu	3PU
chr1	3730230	T	C	alu	3PU
chr1	3730247	T	C	alu	3PU
chr1	3730250	T	C	alu	3PU
chr1	3730305	T	C	alu	3PU
chr1	3730327	T	C	alu	3PU
chr1	3730331	T	C	alu	3PU
chr1	3730332	T	C	alu	3PU
chr1	3730400	T	C	alu	3PU
chr1	3732489	T	C	alu	INT
chr1	3743509	T	C	alu	INT
chr1	3743907	T	C	alu	INT
chr1	3743916	T	C	alu	INT
chr1	3743917	T	C	alu	INT
chr1	3744065	T	C	alu	INT
chr1	3759414	T	C	alu	INT
chr1	3759490	T	C	alu	INT
chr1	3760054	T	C	alu	INT
chr1	3760098	T	C	alu	INT
chr1	3776976	A	G	alu	INT
chr1	3777028	A	G	alu	CDS
chr1	3777457	A	G	alu	3PU
chr1	3777464	A	G	alu	3PU
chr1	3777480	A	G	alu	3PU
chr1	3777557	A	G	alu	3PU
chr1	3777560	A	G	alu	3PU
chr1	3777563	A	G	alu	3PU
chr1	3777598	A	G	alu	3PU
chr1	3777624	A	G	alu	3PU
chr1	3778067	A	G	alu	3PU
chr1	3778105	A	G	alu	3PU
chr1	3778166	A	G	alu	3PU
chr1	3778178	A	G	alu	3PU
chr1	3778181	A	G	alu	3PU
chr1	3778227	A	G	alu	3PU
chr1	3779551	A	G	alu	3PU
chr1	3779566	A	G	alu	3PU
chr1	3779606	A	G	alu	3PU
chr1	3780584	A	G	alu	3PU
chr1	3780711	A	G	alu	3PU
chr1	3781115	A	G	alu	3PU
chr1	3782949	A	G	alu	3PU
chr1	3783054	A	G	alu	3PU
chr1	3784155	A	G	alu	3PU
chr1	3784159	A	G	alu	3PU
chr1	3784226	A	G	alu	3PU
chr1	3784296	A	G	alu	3PU
chr1	3784361	A	G	alu	3PU
chr1	3792434	A	G	alu	3PU
chr1	3798222	A	G	alu	3PU
chr1	3799068	A	G	alu	3PU
chr1	3799831	A	G	alu	3PU
chr1	3814500	T	C	alu	INT
chr1	3814989	T	C	alu	INT
chr1	4840791	A	G	alu	3PU
chr1	4840792	A	G	alu	3PU
chr1	4840810	A	G	alu	3PU
chr1	4840831	A	G	alu	3PU
chr1	6068425	A	G	alu	5PU
chr1	6068426	A	G	alu	5PU
chr1	6068466	A	G	alu	5PU
chr1	6068495	A	G	alu	5PU
chr1	6068584	A	G	alu	5PU
chr1	6068588	A	G	alu	5PU
chr1	6068628	A	G	alu	5PU
chr1	6069962	A	G	alu	5PU
chr1	6070024	A	G	alu	5PU
chr1	6070070	A	G	alu	5PU
chr1	6070172	A	G	alu	5PU
chr1	6070211	A	G	alu	5PU
chr1	6077740	A	G	alu	5PU
chr1	6077745	A	G	alu	5PU
chr1	6077889	A	G	alu	5PU
chr1	6112025	A	G	alu	INT
chr1	6248274	T	C	alu	INT
chr1	6248325	T	C	alu	INT
chr1	6248367	T	C	alu	INT
chr1	6248371	T	C	alu	INT
chr1	6250501	T	C	alu	INT
chr1	6250504	T	C	alu	INT
chr1	6250509	T	C	alu	INT
chr1	6250605	T	C	alu	INT
chr1	6251623	T	C	alu	INT
chr1	6251892	T	C	alu	INT
chr1	6251895	T	C	alu	INT
chr1	6251976	T	C	alu	INT
chr1	6251983	T	C	alu	INT
chr1	6252185	T	C	alu	INT
chr1	6252224	T	C	alu	INT
chr1	6252247	T	C	alu	INT
chr1	6252273	T	C	alu	INT
chr1	6252306	T	C	alu	INT
chr1	6252593	T	C	alu	INT
chr1	6252637	T	C	alu	INT
chr1	6252647	T	C	alu	INT
chr1	6253683	T	C	alu	INT
chr1	6273420	A	G	alu	3PU
chr1	6273428	A	G	alu	3PU
chr1	6273434	A	G	alu	3PU
chr1	6273461	A	G	alu	3PU
chr1	6276750	A	G	alu	3PU
chr1	6276760	A	G	alu	3PU
chr1	6276762	A	G	alu	3PU
chr1	6276835	A	G	alu	3PU
chr1	6276953	A	G	alu	3PU
chr1	6277069	A	G	alu	3PU
chr1	6277095	A	G	alu	3PU
chr1	6277102	A	G	alu	3PU
chr1	6277163	A	G	alu	3PU
chr1	6277164	A	G	alu	3PU
chr1	6277168	A	G	alu	3PU
chr1	6277192	A	G	alu	3PU
chr1	6279969	A	G	alu	3PU
chr1	6282224	T	C	alu	3PU
chr1	6282236	T	C	alu	3PU
chr1	6282237	T	C	alu	3PU
chr1	6282298	T	C	alu	3PU
chr1	6282301	T	C	alu	3PU
chr1	6282315	T	C	alu	3PU
chr1	6282318	T	C	alu	3PU
chr1	6282324	T	C	alu	3PU
chr1	6282383	T	C	alu	3PU
chr1	6282400	T	C	alu	3PU
chr1	6282401	T	C	alu	3PU
chr1	6283244	T	C	alu	3PU
chr1	6283260	T	C	alu	3PU
chr1	6283264	T	C	alu	3PU
chr1	6283305	T	C	alu	3PU
chr1	6283306	T	C	alu	3PU
chr1	6283332	T	C	alu	3PU
chr1	6283348	T	C	alu	3PU
chr1	6283365	T	C	alu	3PU
chr1	6283439	T	C	alu	3PU
chr1	6283440	T	C	alu	3PU
chr1	6283448	T	C	alu	3PU
chr1	6286090	T	C	alu	3PU
chr1	6286356	T	C	alu	3PU
chr1	6286369	T	C	alu	3PU
chr1	6286370	T	C	alu	3PU
chr1	6288007	T	C	alu	3PU
chr1	6311953	T	C	alu	INT
chr1	6311954	T	C	alu	INT
chr1	6313373	T	C	alu	INT
chr1	6313393	T	C	alu	INT
chr1	6315841	T	C	alu	5PU
chr1	6315850	T	C	alu	5PU
chr1	6315877	T	C	alu	5PU
chr1	6315987	T	C	alu	5PU
chr1	6316082	T	C	alu	5PU
chr1	6316592	T	C	alu	5PU
chr1	6318325	T	C	alu	5PU
chr1	6318416	T	C	alu	5PU
chr1	6319070	T	C	alu	5PU
chr1	6319103	T	C	alu	5PU
chr1	6319199	T	C	alu	5PU
chr1	6319209	T	C	alu	5PU
chr1	6319221	T	C	alu	5PU
chr1	6319265	T	C	alu	5PU
chr1	6319275	T	C	alu	5PU
chr1	6319291	T	C	alu	5PU
chr1	6319308	T	C	alu	5PU
chr1	6319320	T	C	alu	5PU
chr1	6319321	T	C	alu	5PU
chr1	6343322	T	C	alu	INT
chr1	6353114	T	C	alu	INT
chr1	6353645	T	C	alu	INT
chr1	6353653	T	C	alu	INT
chr1	6353725	T	C	alu	INT
chr1	6372665	T	C	alu	INT
chr1	6372731	T	C	alu	INT
chr1	6381749	T	C	alu	INT
chr1	6381769	T	C	alu	INT
chr1	6381812	T	C	alu	INT
chr1	6383026	T	C	alu	INT
chr1	6383068	T	C	alu	INT
chr1	6383081	T	C	alu	INT
chr1	6383082	T	C	alu	INT
chr1	6383138	T	C	alu	INT
chr1	6386829	T	C	alu	INT
chr1	6386837	T	C	alu	INT
chr1	6386838	T	C	alu	INT
chr1	6386909	T	C	alu	INT
chr1	6429273	T	C	alu	5PU
chr1	6429771	T	C	alu	5PU
chr1	6429807	T	C	alu	5PU
chr1	6429912	T	C	alu	5PU
chr1	6429913	T	C	alu	5PU
chr1	6472614	T	C	alu	3PU
chr1	6474095	T	C	alu	INT
chr1	6474144	T	C	alu	INT
chr1	6475129	T	C	alu	INT
chr1	6475217	T	C	alu	INT
chr1	6518844	A	G	alu	INT
chr1	6518870	A	G	alu	INT
chr1	6518876	A	G	alu	INT
chr1	6538052	T	C	alu	5PU
chr1	6538078	T	C	alu	5PU
chr1	6538364	T	C	alu	5PU
chr1	6538841	T	C	alu	5PU
chr1	6538842	T	C	alu	5PU
chr1	6538880	T	C	alu	5PU
chr1	6538883	T	C	alu	5PU
chr1	6538886	T	C	alu	5PU
chr1	6538916	T	C	alu	5PU
chr1	6539443	T	C	alu	5PU
chr1	6539479	T	C	alu	5PU
chr1	6539485	T	C	alu	5PU
chr1	6539618	T	C	alu	5PU
chr1	6539619	T	C	alu	5PU
chr1	6539768	T	C	alu	5PU
chr1	6539773	T	C	alu	5PU
chr1	6539787	T	C	alu	5PU
chr1	6539820	T	C	alu	5PU
chr1	6539826	T	C	alu	5PU
chr1	6539844	T	C	alu	5PU
chr1	6539854	T	C	alu	5PU
chr1	6539870	T	C	alu	5PU
chr1	6539890	T	C	alu	5PU
chr1	6539913	T	C	alu	5PU
chr1	6540288	T	C	alu	5PU
chr1	6540291	T	C	alu	5PU
chr1	6540299	T	C	alu	5PU
chr1	6540332	T	C	alu	5PU
chr1	6540338	T	C	alu	5PU
chr1	6540409	T	C	alu	5PU
chr1	6540423	T	C	alu	5PU
chr1	6540426	T	C	alu	5PU
chr1	6540468	T	C	alu	5PU
chr1	6540490	T	C	alu	5PU
chr1	6540503	T	C	alu	5PU
chr1	6540581	T	C	alu	5PU
chr1	6540626	T	C	alu	5PU
chr1	6540774	T	C	alu	5PU
chr1	6540798	T	C	alu	5PU
chr1	6540801	T	C	alu	5PU
chr1	6540820	T	C	alu	5PU
chr1	6540837	T	C	alu	5PU
chr1	6540847	T	C	alu	5PU
chr1	6540895	T	C	alu	5PU
chr1	6540896	T	C	alu	5PU
chr1	6540904	T	C	alu	5PU
chr1	6540917	T	C	alu	5PU
chr1	6540965	T	C	alu	5PU
chr1	6541426	T	C	alu	5PU
chr1	6541467	T	C	alu	5PU
chr1	6541469	T	C	alu	5PU
chr1	6541479	T	C	alu	5PU
chr1	6541544	T	C	alu	5PU
chr1	6541735	T	C	alu	5PU
chr1	6541757	T	C	alu	5PU
chr1	6542831	T	C	alu	5PU
chr1	6542858	T	C	alu	5PU
chr1	6542865	T	C	alu	5PU
chr1	6542866	T	C	alu	5PU
chr1	6542880	T	C	alu	5PU
chr1	6542897	T	C	alu	5PU
chr1	6542907	T	C	alu	5PU
chr1	6542933	T	C	alu	5PU
chr1	6542936	T	C	alu	5PU
chr1	6542951	T	C	alu	5PU
chr1	6542969	T	C	alu	5PU
chr1	6542987	T	C	alu	5PU
chr1	6543600	T	C	alu	5PU
chr1	6543603	T	C	alu	5PU
chr1	6543625	T	C	alu	5PU
chr1	6543630	T	C	alu	5PU
chr1	6543711	T	C	alu	5PU
chr1	6543723	T	C	alu	5PU
chr1	6547313	T	C	alu	5PU
chr1	6547314	T	C	alu	5PU
chr1	6582221	T	C	alu	3PU
chr1	6582527	T	C	alu	3PU
chr1	6582689	T	C	alu	3PU
chr1	6583457	T	C	alu	3PU
chr1	6583527	T	C	alu	3PU
chr1	6584862	T	C	alu	3PU
chr1	6584892	T	C	alu	3PU
chr1	6584938	T	C	alu	3PU
chr1	6585072	T	C	alu	3PU
chr1	6585088	T	C	alu	3PU
chr1	6591398	T	C	alu	INT
chr1	6591412	T	C	alu	INT
chr1	6602359	T	C	alu	INT
chr1	6603791	T	C	alu	INT
chr1	6607743	T	C	alu	INT
chr1	6607749	T	C	alu	INT
chr1	6608344	T	C	alu	INT
chr1	6608345	T	C	alu	INT
chr1	6608355	T	C	alu	INT
chr1	6608370	T	C	alu	INT
chr1	6608395	T	C	alu	INT
chr1	6608930	T	C	alu	INT
chr1	6608939	T	C	alu	INT
chr1	6608950	T	C	alu	INT
chr1	6609020	T	C	alu	INT
chr1	6609026	T	C	alu	INT
chr1	6609030	T	C	alu	INT
chr1	6609195	T	C	alu	INT
chr1	6609205	T	C	alu	INT
chr1	6609315	T	C	alu	INT
chr1	6643109	A	G	alu	INT
chr1	6644178	A	G	alu	INT
chr1	6644226	A	G	alu	INT
chr1	6672391	T	C	alu	5PU
chr1	6690696	A	G	alu	INT
chr1	6690730	A	G	alu	INT
chr1	6690893	A	G	alu	INT
chr1	6692003	A	G	alu	INT
chr1	6692155	A	G	alu	INT
chr1	6692169	A	G	alu	INT
chr1	6703425	T	C	alu	INT
chr1	6704334	T	C	alu	INT
chr1	6704382	T	C	alu	INT
chr1	6706971	T	C	alu	INT
chr1	6707094	T	C	alu	INT
chr1	6707280	T	C	alu	INT
chr1	6707306	T	C	alu	INT
chr1	6707418	T	C	alu	INT
chr1	6707650	T	C	alu	INT
chr1	6707675	T	C	alu	INT
chr1	6707710	T	C	alu	INT
chr1	6707712	T	C	alu	INT
chr1	6707734	T	C	alu	INT
chr1	6708313	T	C	alu	INT
chr1	6708353	T	C	alu	INT
chr1	6708354	T	C	alu	INT
chr1	6708489	T	C	alu	INT
chr1	6708668	T	C	alu	INT
chr1	6708680	T	C	alu	INT
chr1	6708681	T	C	alu	INT
chr1	6708725	T	C	alu	INT
chr1	6708775	T	C	alu	INT
chr1	6709128	T	C	alu	INT
chr1	6709169	T	C	alu	INT
chr1	6709362	T	C	alu	INT
chr1	6709368	T	C	alu	INT
chr1	6709488	T	C	alu	INT
chr1	6709501	T	C	alu	INT
chr1	6709843	T	C	alu	INT
chr1	6709906	T	C	alu	INT
chr1	6709931	T	C	alu	INT
chr1	6709932	T	C	alu	INT
chr1	6710204	T	C	alu	INT
chr1	6710212	T	C	alu	INT
chr1	6710214	T	C	alu	INT
chr1	6710381	T	C	alu	INT
chr1	6710382	T	C	alu	INT
chr1	6710510	T	C	alu	INT
chr1	6710574	T	C	alu	INT
chr1	6710585	T	C	alu	INT
chr1	6710587	T	C	alu	INT
chr1	6710595	T	C	alu	INT
chr1	6710751	T	C	alu	INT
chr1	6710821	T	C	alu	INT
chr1	6710833	T	C	alu	INT
chr1	6710850	T	C	alu	INT
chr1	6720384	T	C	alu	INT
chr1	6720412	T	C	alu	INT
chr1	6752808	T	C	alu	5PU
chr1	6752809	T	C	alu	5PU
chr1	6911748	A	G	alu	INT
chr1	6911760	A	G	alu	INT
chr1	6941764	A	G	alu	INT
chr1	6941824	A	G	alu	INT
chr1	6941845	A	G	alu	INT
chr1	6941861	A	G	alu	INT
chr1	6941867	A	G	alu	INT
chr1	6941868	A	G	alu	INT
chr1	6941877	A	G	alu	INT
chr1	6941880	A	G	alu	INT
chr1	6941881	A	G	alu	INT
chr1	6941906	A	G	alu	INT
chr1	6943057	A	G	alu	INT
chr1	6943093	A	G	alu	INT
chr1	6943119	A	G	alu	INT
chr1	6943216	A	G	alu	INT
chr1	7837139	A	G	alu	5PU
chr1	7857456	A	G	alu	INT
chr1	7857499	A	G	alu	INT
chr1	7857505	A	G	alu	INT
chr1	7897942	A	G	alu	INT
chr1	7897998	A	G	alu	INT
chr1	7898598	A	G	alu	INT
chr1	7898618	A	G	alu	INT
chr1	7900412	A	G	alu	INT
chr1	7900419	A	G	alu	INT
chr1	7900488	A	G	alu	INT
chr1	7900552	A	G	alu	INT
chr1	7902481	A	G	alu	INT
chr1	7902505	A	G	alu	INT
chr1	8027859	A	G	alu	INT
chr1	8027905	A	G	alu	INT
chr1	8033623	A	G	alu	INT
chr1	8033624	A	G	alu	INT
chr1	8034428	A	G	alu	INT
chr1	8035121	A	G	alu	INT
chr1	8035176	A	G	alu	INT
chr1	8035182	A	G	alu	INT
chr1	8035188	A	G	alu	INT
chr1	8037863	A	G	alu	INT
chr1	8037959	A	G	alu	INT
chr1	8039630	A	G	alu	INT
chr1	8040147	A	G	alu	INT
chr1	8040171	A	G	alu	INT
chr1	8066171	T	C	alu	INT
chr1	8067264	T	C	alu	INT
chr1	8462969	T	C	alu	INT
chr1	8464055	T	C	alu	INT
chr1	8602663	T	C	alu	INT
chr1	8602689	T	C	alu	INT
chr1	8787043	T	C	alu	5PU
chr1	8787044	T	C	alu	5PU
chr1	8834550	T	C	alu	5PU
chr1	8834632	T	C	alu	5PU
chr1	8835197	T	C	alu	5PU
chr1	8836560	T	C	alu	5PU
chr1	8838738	T	C	alu	5PU
chr1	8838783	T	C	alu	5PU
chr1	8850781	T	C	alu	5PU
chr1	8850783	T	C	alu	5PU
chr1	8850872	T	C	alu	5PU
chr1	8932617	T	C	alu	INT
chr1	8932618	T	C	alu	INT
chr1	8937925	T	C	alu	5PU
chr1	9160963	T	C	alu	3PU
chr1	9160982	T	C	alu	3PU
chr1	9160989	T	C	alu	3PU
chr1	9161011	T	C	alu	3PU
chr1	9161142	T	C	alu	3PU
chr1	9161196	T	C	alu	3PU
chr1	9161199	T	C	alu	3PU
chr1	9161203	T	C	alu	3PU
chr1	9161218	T	C	alu	3PU
chr1	9161245	T	C	alu	3PU
chr1	9162224	T	C	alu	3PU
chr1	9162225	T	C	alu	3PU
chr1	9162234	T	C	alu	3PU
chr1	9162252	T	C	alu	3PU
chr1	9162303	T	C	alu	3PU
chr1	9162451	T	C	alu	3PU
chr1	9162456	T	C	alu	3PU
chr1	9163319	T	C	alu	3PU
chr1	9163334	T	C	alu	3PU
chr1	9163383	T	C	alu	3PU
chr1	9163387	T	C	alu	3PU
chr1	9163402	T	C	alu	3PU
chr1	9163405	T	C	alu	3PU
chr1	9166831	T	C	alu	INT
chr1	9168829	T	C	alu	INT
chr1	9168917	T	C	alu	INT
chr1	9169231	T	C	alu	INT
chr1	9169238	T	C	alu	INT
chr1	9176952	T	C	alu	INT
chr1	9176971	T	C	alu	INT
chr1	9295787	A	G	alu	5PU
chr1	9326957	A	G	alu	3PU
chr1	9328102	A	G	alu	3PU
chr1	9328103	A	G	alu	3PU
chr1	9328106	A	G	alu	3PU
chr1	9328120	A	G	alu	3PU
chr1	9328213	A	G	alu	3PU
chr1	9328242	A	G	alu	3PU
chr1	9328243	A	G	alu	3PU
chr1	9331075	A	G	alu	3PU
chr1	9331094	A	G	alu	3PU
chr1	9331176	A	G	alu	3PU
chr1	9331227	A	G	alu	3PU
chr1	9331254	A	G	alu	3PU
chr1	9625886	A	G	alu	INT
chr1	9626753	A	G	alu	INT
chr1	9634239	A	G	alu	INT
chr1	9634286	A	G	alu	INT
chr1	9635150	A	G	alu	INT
chr1	9635420	A	G	alu	INT
chr1	9637254	A	G	alu	INT
chr1	9641587	A	G	alu	INT
chr1	9641625	A	G	alu	INT
chr1	9641737	A	G	alu	INT
chr1	9643154	A	G	alu	3PU
chr1	9643195	A	G	alu	3PU
chr1	9643865	A	G	alu	3PU
chr1	9644003	A	G	alu	3PU
chr1	9644535	A	G	alu	3PU
chr1	9644558	A	G	alu	3PU
chr1	9756219	A	G	alu	5PU
chr1	9766306	A	G	alu	5PU
chr1	9769127	A	G	alu	5PU
chr1	9799654	T	C	alu	INT
chr1	9800146	T	C	alu	INT
chr1	9804883	T	C	alu	INT
chr1	9804917	T	C	alu	INT
chr1	9804940	T	C	alu	INT
chr1	9805005	T	C	alu	INT
chr1	9807110	T	C	alu	INT
chr1	9807116	T	C	alu	INT
chr1	9807603	T	C	alu	INT
chr1	9807615	T	C	alu	INT
chr1	9807726	T	C	alu	INT
chr1	9807732	T	C	alu	INT
chr1	9809144	T	C	alu	INT
chr1	9809241	T	C	alu	INT
chr1	9814590	T	C	alu	INT
chr1	9816902	T	C	alu	INT
chr1	9816931	T	C	alu	INT
chr1	9816975	T	C	alu	INT
chr1	9817001	T	C	alu	INT
chr1	9817008	T	C	alu	INT
chr1	9817009	T	C	alu	INT
chr1	9817011	T	C	alu	INT
chr1	9819612	T	C	alu	INT
chr1	9822407	T	C	alu	INT
chr1	9831430	T	C	alu	INT
chr1	9832329	T	C	alu	INT
chr1	9832442	T	C	alu	INT
chr1	9832455	T	C	alu	INT
chr1	9832458	T	C	alu	INT
chr1	9856476	T	C	alu	INT
chr1	9856478	T	C	alu	INT
chr1	9865142	T	C	alu	INT
chr1	9870490	T	C	alu	INT
chr1	9872159	T	C	alu	INT
chr1	9876801	T	C	alu	INT
chr1	9876802	T	C	alu	INT
chr1	9878271	T	C	alu	INT
chr1	9878658	T	C	alu	INT
chr1	9878983	T	C	alu	INT
chr1	9914189	T	C	alu	INT
chr1	9914899	T	C	alu	INT
chr1	9914905	T	C	alu	INT
chr1	9914908	T	C	alu	INT
chr1	9916172	T	C	alu	INT
chr1	9917032	T	C	alu	INT
chr1	9917711	T	C	alu	INT
chr1	9926655	T	C	alu	INT
chr1	9933996	T	C	alu	5PU
chr1	9939074	T	C	alu	5PU
chr1	9939088	T	C	alu	5PU
chr1	9939111	T	C	alu	5PU
chr1	9939131	T	C	alu	5PU
chr1	9939133	T	C	alu	5PU
chr1	9939143	T	C	alu	5PU
chr1	9939224	T	C	alu	5PU
chr1	9941535	T	C	alu	5PU
chr1	9941614	T	C	alu	5PU
chr1	9945785	T	C	alu	5PU
chr1	9945914	T	C	alu	5PU
chr1	9947589	T	C	alu	5PU
chr1	9947595	T	C	alu	5PU
chr1	9947604	T	C	alu	5PU
chr1	9947639	T	C	alu	5PU
chr1	9947661	T	C	alu	5PU
chr1	9947674	T	C	alu	5PU
chr1	9947675	T	C	alu	5PU
chr1	9947678	T	C	alu	5PU
chr1	9947698	T	C	alu	5PU
chr1	9947709	T	C	alu	5PU
chr1	9947751	T	C	alu	5PU
chr1	9947950	T	C	alu	5PU
chr1	9947955	T	C	alu	5PU
chr1	9947979	T	C	alu	5PU
chr1	9947980	T	C	alu	5PU
chr1	9948064	T	C	alu	5PU
chr1	9948245	T	C	alu	5PU
chr1	9948259	T	C	alu	5PU
chr1	9948271	T	C	alu	5PU
chr1	9948272	T	C	alu	5PU
chr1	9948292	T	C	alu	5PU
chr1	9948318	T	C	alu	5PU
chr1	9948383	T	C	alu	5PU
chr1	9951991	T	C	alu	5PU
chr1	9951998	T	C	alu	5PU
chr1	9952037	T	C	alu	5PU
chr1	9952067	T	C	alu	5PU
chr1	9954859	T	C	alu	5PU
chr1	9954861	T	C	alu	5PU
chr1	9955694	T	C	alu	5PU
chr1	9955728	T	C	alu	5PU
chr1	9955932	T	C	alu	5PU
chr1	9991459	T	C	alu	INT
chr1	9999202	T	C	alu	5PU
chr1	9999297	T	C	alu	5PU
chr1	10000375	T	C	alu	5PU
chr1	10008434	A	G	alu	5PU
chr1	10008449	A	G	alu	5PU
chr1	10008451	A	G	alu	5PU
chr1	10008844	A	G	alu	5PU
chr1	10009728	A	G	alu	5PU
chr1	10009749	A	G	alu	5PU
chr1	10027087	A	G	alu	5PU
chr1	10027991	A	G	alu	5PU
chr1	10028749	A	G	alu	5PU
chr1	10028955	A	G	alu	5PU
chr1	10030565	A	G	alu	5PU
chr1	10031632	A	G	alu	5PU
chr1	10031644	A	G	alu	5PU
chr1	10031839	A	G	alu	5PU
chr1	10031843	A	G	alu	5PU
chr1	10041329	A	G	alu	CDS
chr1	10041422	A	G	alu	3PU
chr1	10041432	A	G	alu	3PU
chr1	10041500	A	G	alu	3PU
chr1	10042911	A	G	alu	3PU
chr1	10042955	A	G	alu	3PU
chr1	10042986	A	G	alu	3PU
chr1	10042987	A	G	alu	3PU
chr1	10042988	A	G	alu	3PU
chr1	10043043	A	G	alu	3PU
chr1	10043053	A	G	alu	3PU
chr1	10043060	A	G	alu	3PU
chr1	10043079	A	G	alu	3PU
chr1	10043089	A	G	alu	3PU
chr1	10043358	A	G	alu	3PU
chr1	10043504	A	G	alu	3PU
chr1	10043526	A	G	alu	3PU
chr1	10043527	A	G	alu	3PU
chr1	10043536	A	G	alu	3PU
chr1	10043537	A	G	alu	3PU
chr1	10043552	A	G	alu	3PU
chr1	10044205	A	G	alu	3PU
chr1	10044206	A	G	alu	3PU
chr1	10044210	A	G	alu	3PU
chr1	10044247	A	G	alu	3PU
chr1	10044279	A	G	alu	3PU
chr1	10044285	A	G	alu	3PU
chr1	10044310	A	G	alu	3PU
chr1	10044339	A	G	alu	3PU
chr1	10044366	A	G	alu	3PU
chr1	10044367	A	G	alu	3PU
chr1	10116909	A	G	alu	INT
chr1	10125057	A	G	alu	INT
chr1	10174877	A	G	alu	INT
chr1	10175509	A	G	alu	INT
chr1	10175526	A	G	alu	INT
chr1	10191857	A	G	alu	INT
chr1	10216998	A	G	alu	INT
chr1	10224256	A	G	alu	INT
chr1	10224333	A	G	alu	INT
chr1	10224484	A	G	alu	INT
chr1	10226664	A	G	alu	INT
chr1	10227129	A	G	alu	INT
chr1	10227720	A	G	alu	INT
chr1	10237433	A	G	alu	INT
chr1	10237615	A	G	alu	INT
chr1	10349786	A	G	alu	INT
chr1	10349862	A	G	alu	INT
chr1	10349863	A	G	alu	INT
chr1	10349877	A	G	alu	INT
chr1	10350679	A	G	alu	INT
chr1	10350807	A	G	alu	INT
chr1	10461097	A	G	alu	INT
chr1	10461100	A	G	alu	INT
chr1	10461101	A	G	alu	INT
chr1	10461102	A	G	alu	INT
chr1	10462388	A	G	alu	INT
chr1	10463461	A	G	alu	INT
chr1	10465731	A	G	alu	INT
chr1	10465754	A	G	alu	INT
chr1	10465766	A	G	alu	INT
chr1	10466170	A	G	alu	INT
chr1	10468929	A	G	alu	INT
chr1	10469852	A	G	alu	INT
chr1	10469923	A	G	alu	INT
chr1	10470230	A	G	alu	INT
chr1	10474988	A	G	alu	INT
chr1	10477949	A	G	alu	INT
chr1	10477969	A	G	alu	INT
chr1	10478695	A	G	alu	INT
chr1	10478721	A	G	alu	INT
chr1	10491703	A	G	alu	INT
chr1	10496209	A	G	alu	INT
chr1	10504243	A	G	alu	INT
chr1	10505892	A	G	alu	INT
chr1	10505944	A	G	alu	INT
chr1	10507011	A	G	alu	INT
chr1	10507481	A	G	alu	INT
chr1	10507916	A	G	alu	INT
chr1	10507926	A	G	alu	INT
chr1	10507957	A	G	alu	INT
chr1	10507958	A	G	alu	INT
chr1	10517276	T	C	alu	3PU
chr1	10517314	T	C	alu	3PU
chr1	10517352	T	C	alu	3PU
chr1	10517512	T	C	alu	3PU
chr1	10517527	T	C	alu	3PU
chr1	10517538	T	C	alu	3PU
chr1	10517558	T	C	alu	3PU
chr1	10517564	T	C	alu	3PU
chr1	10517567	T	C	alu	3PU
chr1	10517613	T	C	alu	3PU
chr1	10517623	T	C	alu	3PU
chr1	10517653	T	C	alu	3PU
chr1	10517659	T	C	alu	3PU
chr1	10517688	T	C	alu	3PU
chr1	10517691	T	C	alu	3PU
chr1	10518733	T	C	alu	3PU
chr1	10518734	T	C	alu	3PU
chr1	10518756	T	C	alu	3PU
chr1	10518821	T	C	alu	3PU
chr1	10519064	T	C	alu	3PU
chr1	10519888	T	C	alu	3PU
chr1	10519912	T	C	alu	3PU
chr1	10519973	T	C	alu	3PU
chr1	10520067	T	C	alu	3PU
chr1	10520099	T	C	alu	3PU
chr1	10520136	T	C	alu	3PU
chr1	10520145	T	C	alu	3PU
chr1	10520153	T	C	alu	3PU
chr1	10520180	T	C	alu	3PU
chr1	10520190	T	C	alu	3PU
chr1	10520219	T	C	alu	3PU
chr1	10520258	T	C	alu	3PU
chr1	10520296	T	C	alu	3PU
chr1	10520378	T	C	alu	3PU
chr1	10520383	T	C	alu	3PU
chr1	10520450	T	C	alu	3PU
chr1	10520684	T	C	alu	3PU
chr1	10520715	T	C	alu	3PU
chr1	10520735	T	C	alu	3PU
chr1	10520751	T	C	alu	3PU
chr1	10520819	T	C	alu	3PU
chr1	10521130	T	C	alu	3PU
chr1	10521162	T	C	alu	3PU
chr1	10521170	T	C	alu	3PU
chr1	10521172	T	C	alu	3PU
chr1	10521200	T	C	alu	3PU
chr1	10521238	T	C	alu	3PU
chr1	10527651	T	C	alu	INT
chr1	10530011	T	C	alu	INT
chr1	10530855	T	C	alu	INT
chr1	10530876	T	C	alu	INT
chr1	10530877	T	C	alu	INT
chr1	10530878	T	C	alu	INT
chr1	10560342	A	G	alu	5PU
chr1	10560695	A	G	alu	5PU
chr1	10560696	A	G	alu	5PU
chr1	10560712	A	G	alu	5PU
chr1	10560841	A	G	alu	5PU
chr1	10560866	A	G	alu	5PU
chr1	10560867	A	G	alu	5PU
chr1	10561832	A	G	alu	5PU
chr1	10561887	A	G	alu	5PU
chr1	10561888	A	G	alu	5PU
chr1	10561893	A	G	alu	5PU
chr1	10565109	A	G	alu	5PU
chr1	10565121	A	G	alu	5PU
chr1	10602697	A	G	alu	5PU
chr1	10602707	A	G	alu	5PU
chr1	10602751	A	G	alu	5PU
chr1	10603211	A	G	alu	5PU
chr1	10603321	A	G	alu	5PU
chr1	10603331	A	G	alu	5PU
chr1	10603427	A	G	alu	5PU
chr1	10603715	A	G	alu	5PU
chr1	10603764	A	G	alu	5PU
chr1	10603793	A	G	alu	5PU
chr1	10603805	A	G	alu	5PU
chr1	10603919	A	G	alu	5PU
chr1	10604874	A	G	alu	5PU
chr1	10604920	A	G	alu	5PU
chr1	10605020	A	G	alu	5PU
chr1	10605029	A	G	alu	5PU
chr1	10605845	A	G	alu	5PU
chr1	10605854	A	G	alu	5PU
chr1	10605912	A	G	alu	5PU
chr1	10605919	A	G	alu	5PU
chr1	10606004	A	G	alu	5PU
chr1	10606051	A	G	alu	5PU
chr1	10606502	A	G	alu	5PU
chr1	10608087	A	G	alu	5PU
chr1	10618536	A	G	alu	5PU
chr1	10626679	A	G	alu	5PU
chr1	10636990	A	G	alu	5PU
chr1	10637061	A	G	alu	5PU
chr1	10637067	A	G	alu	5PU
chr1	10637073	A	G	alu	5PU
chr1	10637209	A	G	alu	5PU
chr1	10637824	A	G	alu	5PU
chr1	10637857	A	G	alu	5PU
chr1	10637865	A	G	alu	5PU
chr1	10641604	A	G	alu	5PU
chr1	10680765	A	G	alu	INT
chr1	11080719	A	G	alu	INT
chr1	11080873	A	G	alu	INT
chr1	11080926	A	G	alu	INT
chr1	11081325	A	G	alu	INT
chr1	11081587	A	G	alu	INT
chr1	11081942	A	G	alu	INT
chr1	11117918	T	C	alu	3PU
chr1	11117933	T	C	alu	3PU
chr1	11118000	T	C	alu	3PU
chr1	11118453	T	C	alu	3PU
chr1	11118456	T	C	alu	3PU
chr1	11133328	T	C	alu	INT
chr1	11133461	T	C	alu	INT
chr1	11133725	T	C	alu	INT
chr1	11133816	T	C	alu	INT
chr1	11133891	T	C	alu	INT
chr1	11135186	T	C	alu	INT
chr1	11136322	T	C	alu	INT
chr1	11138082	T	C	alu	INT
chr1	11138237	T	C	alu	INT
chr1	11138587	T	C	alu	INT
chr1	11139723	T	C	alu	INT
chr1	11139726	T	C	alu	INT
chr1	11143146	T	C	alu	INT
chr1	11143174	T	C	alu	INT
chr1	11143175	T	C	alu	INT
chr1	11143179	T	C	alu	INT
chr1	11143182	T	C	alu	INT
chr1	11143183	T	C	alu	INT
chr1	11143184	T	C	alu	INT
chr1	11143185	T	C	alu	INT
chr1	11143199	T	C	alu	INT
chr1	11143205	T	C	alu	INT
chr1	11143296	T	C	alu	INT
chr1	11143301	T	C	alu	INT
chr1	11143377	T	C	alu	INT
chr1	11143436	T	C	alu	INT
chr1	11143462	T	C	alu	INT
chr1	11143532	T	C	alu	INT
chr1	11143533	T	C	alu	INT
chr1	11143536	T	C	alu	INT
chr1	11143580	T	C	alu	INT
chr1	11170551	T	C	alu	INT
chr1	11170557	T	C	alu	INT
chr1	11170654	T	C	alu	INT
chr1	11171532	T	C	alu	INT
chr1	11177417	T	C	alu	INT
chr1	11177968	T	C	alu	INT
chr1	11178467	T	C	alu	INT
chr1	11178915	T	C	alu	INT
chr1	11179796	T	C	alu	INT
chr1	11209102	T	C	alu	INT
chr1	11337512	A	G	alu	INT
chr1	11337514	A	G	alu	INT
chr1	11568324	A	G	alu	INT
chr1	11727972	A	G	alu	5PU
chr1	11727999	A	G	alu	5PU
chr1	11730749	A	G	alu	INT
chr1	11799379	A	G	alu	INT
chr1	11799461	A	G	alu	INT
chr1	11802687	A	G	alu	INT
chr1	11802688	A	G	alu	INT
chr1	11802793	A	G	alu	INT
chr1	11802797	A	G	alu	INT
chr1	11803403	A	G	alu	INT
chr1	11803421	A	G	alu	INT
chr1	11803677	A	G	alu	INT
chr1	11803704	A	G	alu	INT
chr1	11803723	A	G	alu	INT
chr1	11803724	A	G	alu	INT
chr1	11803765	A	G	alu	INT
chr1	11803769	A	G	alu	INT
chr1	11803803	A	G	alu	INT
chr1	11803809	A	G	alu	INT
chr1	11803875	A	G	alu	INT
chr1	11803885	A	G	alu	INT
chr1	11803897	A	G	alu	INT
chr1	11804078	A	G	alu	INT
chr1	11804108	A	G	alu	INT
chr1	11804127	A	G	alu	INT
chr1	11804147	A	G	alu	INT
chr1	11804151	A	G	alu	INT
chr1	11804168	A	G	alu	INT
chr1	11804172	A	G	alu	INT
chr1	11804173	A	G	alu	INT
chr1	11804175	A	G	alu	INT
chr1	11804211	A	G	alu	INT
chr1	11804235	A	G	alu	INT
chr1	11804238	A	G	alu	INT
chr1	11804247	A	G	alu	INT
chr1	11804251	A	G	alu	INT
chr1	11804252	A	G	alu	INT
chr1	11804257	A	G	alu	INT
chr1	11804973	A	G	alu	INT
chr1	11804976	A	G	alu	INT
chr1	11804998	A	G	alu	INT
chr1	11805012	A	G	alu	INT
chr1	11805015	A	G	alu	INT
chr1	11805029	A	G	alu	INT
chr1	11805064	A	G	alu	INT
chr1	11805095	A	G	alu	INT
chr1	11857429	T	C	alu	INT
chr1	11881054	A	G	alu	INT
chr1	11882347	A	G	alu	INT
chr1	11882409	A	G	alu	INT
chr1	11882500	A	G	alu	INT
chr1	11882535	A	G	alu	INT
chr1	11882552	A	G	alu	INT
chr1	11883455	A	G	alu	INT
chr1	11883459	A	G	alu	INT
chr1	12001924	A	G	alu	INT
chr1	12002261	A	G	alu	INT
chr1	12003575	A	G	alu	INT
chr1	12004139	A	G	alu	INT
chr1	12007412	A	G	alu	INT
chr1	12007425	A	G	alu	INT
chr1	12007506	A	G	alu	INT
chr1	12007516	A	G	alu	INT
chr1	12007541	A	G	alu	INT
chr1	12016066	A	G	alu	INT
chr1	12033328	A	G	alu	INT
chr1	12033406	A	G	alu	INT
chr1	12033423	A	G	alu	INT
chr1	12033483	A	G	alu	INT
chr1	12047960	A	G	alu	5PU
chr1	12048811	A	G	alu	5PU
chr1	12048814	A	G	alu	5PU
chr1	12058041	A	G	alu	INT
chr1	12058070	A	G	alu	INT
chr1	12058201	A	G	alu	INT
chr1	12058366	A	G	alu	INT
chr1	12058367	A	G	alu	INT
chr1	12058526	A	G	alu	INT
chr1	12058533	A	G	alu	INT
chr1	12059974	A	G	alu	INT
chr1	12059988	A	G	alu	INT
chr1	12059990	A	G	alu	INT
chr1	12059997	A	G	alu	INT
chr1	12060023	A	G	alu	INT
chr1	12060033	A	G	alu	INT
chr1	12060095	A	G	alu	INT
chr1	12060099	A	G	alu	INT
chr1	12060314	A	G	alu	INT
chr1	12060386	A	G	alu	INT
chr1	12060412	A	G	alu	INT
chr1	12060427	A	G	alu	INT
chr1	12061197	A	G	alu	INT
chr1	12083179	A	G	alu	INT
chr1	12083197	A	G	alu	INT
chr1	12083525	A	G	alu	INT
chr1	12083697	A	G	alu	INT
chr1	12083709	A	G	alu	INT
chr1	12083797	A	G	alu	INT
chr1	12083798	A	G	alu	INT
chr1	12083958	A	G	alu	INT
chr1	12084008	A	G	alu	INT
chr1	12084053	A	G	alu	INT
chr1	12084720	A	G	alu	INT
chr1	12085894	A	G	alu	INT
chr1	12085929	A	G	alu	INT
chr1	12086116	A	G	alu	INT
chr1	12086186	A	G	alu	INT
chr1	12086239	A	G	alu	INT
chr1	12086241	A	G	alu	INT
chr1	12087166	A	G	alu	INT
chr1	12087301	A	G	alu	INT
chr1	12087329	A	G	alu	INT
chr1	12088088	A	G	alu	INT
chr1	12088111	A	G	alu	INT
chr1	12088184	A	G	alu	INT
chr1	12088185	A	G	alu	INT
chr1	12088196	A	G	alu	INT
chr1	12090777	A	G	alu	INT
chr1	12411766	A	G	alu	INT
chr1	12560798	A	G	alu	INT
chr1	12628840	T	C	alu	INT
chr1	12629776	T	C	alu	INT
chr1	12631696	T	C	alu	INT
chr1	12634302	T	C	alu	INT
chr1	12634381	T	C	alu	INT
chr1	12636401	T	C	alu	INT
chr1	12636423	T	C	alu	INT
chr1	12638475	T	C	alu	INT
chr1	12657254	T	C	alu	INT
chr1	12673847	T	C	alu	INT
chr1	13922528	A	G	alu	5PU
chr1	13922543	A	G	alu	5PU
chr1	13922547	A	G	alu	5PU
chr1	13932589	A	G	alu	5PU
chr1	13933052	A	G	alu	5PU
chr1	13941839	A	G	alu	INT
chr1	13941874	A	G	alu	INT
chr1	14039197	A	G	alu	5PU
chr1	14039206	A	G	alu	5PU
chr1	14094376	A	G	alu	5PU
chr1	14094396	A	G	alu	5PU
chr1	14094426	A	G	alu	5PU
chr1	14098104	A	G	alu	5PU
chr1	14148083	A	G	alu	3PU
chr1	15309065	A	G	alu	INT
chr1	15342883	A	G	alu	INT
chr1	15521550	A	G	alu	5PU
chr1	15521560	A	G	alu	5PU
chr1	15526780	A	G	alu	5PU
chr1	15818104	T	C	alu	3PU
chr1	15818247	T	C	alu	3PU
chr1	15834975	T	C	alu	INT
chr1	15847204	T	C	alu	5PU
chr1	15854786	A	G	alu	5PU
chr1	15854808	A	G	alu	5PU
chr1	15880520	A	G	alu	INT
chr1	15880534	A	G	alu	INT
chr1	15885701	A	G	alu	INT
chr1	15898589	A	G	alu	INT
chr1	15898909	T	C	alu	3PU
chr1	15898952	T	C	alu	3PU
chr1	15898995	T	C	alu	3PU
chr1	15899344	T	C	alu	3PU
chr1	15899345	T	C	alu	3PU
chr1	15899387	T	C	alu	3PU
chr1	15899747	T	C	alu	3PU
chr1	15965129	A	G	alu	INT
chr1	15965130	A	G	alu	INT
chr1	15979008	A	G	alu	INT
chr1	15979167	A	G	alu	INT
chr1	15979421	A	G	alu	INT
chr1	15981071	A	G	alu	INT
chr1	15985110	A	G	alu	3PU
chr1	16026352	A	G	alu	INT
chr1	16031786	A	G	alu	INT
chr1	16086860	A	G	alu	5PU
chr1	16089146	A	G	alu	5PU
chr1	16089147	A	G	alu	5PU
chr1	16099445	A	G	alu	INT
chr1	16099454	A	G	alu	INT
chr1	16099463	A	G	alu	INT
chr1	16099666	A	G	alu	INT
chr1	16099716	A	G	alu	INT
chr1	16100023	A	G	alu	INT
chr1	16104100	A	G	alu	INT
chr1	16105819	A	G	alu	INT
chr1	16105886	A	G	alu	INT
chr1	16106033	A	G	alu	INT
chr1	16106072	A	G	alu	INT
chr1	16106429	A	G	alu	INT
chr1	16106738	A	G	alu	INT
chr1	16106747	A	G	alu	INT
chr1	16106878	A	G	alu	INT
chr1	16107666	A	G	alu	INT
chr1	16107667	A	G	alu	INT
chr1	16107669	A	G	alu	INT
chr1	16107670	A	G	alu	INT
chr1	16107697	A	G	alu	INT
chr1	16107699	A	G	alu	INT
chr1	16107700	A	G	alu	INT
chr1	16107732	A	G	alu	INT
chr1	16107785	A	G	alu	INT
chr1	16107810	A	G	alu	INT
chr1	16107818	A	G	alu	INT
chr1	16107880	A	G	alu	INT
chr1	16107888	A	G	alu	INT
chr1	16108420	A	G	alu	INT
chr1	16108723	A	G	alu	INT
chr1	16108736	A	G	alu	INT
chr1	16108782	A	G	alu	INT
chr1	16108792	A	G	alu	INT
chr1	16108823	A	G	alu	INT
chr1	16110151	A	G	alu	INT
chr1	16110230	A	G	alu	INT
chr1	16110243	A	G	alu	INT
chr1	16110259	A	G	alu	INT
chr1	16110262	A	G	alu	INT
chr1	16110284	A	G	alu	INT
chr1	16110446	A	G	alu	INT
chr1	16110498	A	G	alu	INT
chr1	16110508	A	G	alu	INT
chr1	16110535	A	G	alu	INT
chr1	16110605	A	G	alu	INT
chr1	16110608	A	G	alu	INT
chr1	16228080	A	G	alu	INT
chr1	16241877	A	G	alu	INT
chr1	16242187	A	G	alu	INT
chr1	16301343	T	C	alu	5PU
chr1	16457222	T	C	alu	INT
chr1	16457263	T	C	alu	INT
chr1	16457273	T	C	alu	INT
chr1	16457992	T	C	alu	INT
chr1	16462486	T	C	alu	INT
chr1	16462565	T	C	alu	INT
chr1	16463002	T	C	alu	INT
chr1	16463031	T	C	alu	INT
chr1	16463032	T	C	alu	INT
chr1	16463568	T	C	alu	INT
chr1	16463920	T	C	alu	INT
chr1	16464010	T	C	alu	INT
chr1	16555606	T	C	alu	INT
chr1	16555675	T	C	alu	INT
chr1	16606562	T	C	alu	INT
chr1	16611558	T	C	alu	INT
chr1	16611565	T	C	alu	INT
chr1	16633440	T	C	alu	INT
chr1	16633565	T	C	alu	INT
chr1	16633566	T	C	alu	INT
chr1	16633569	T	C	alu	INT
chr1	16633776	T	C	alu	INT
chr1	16646221	T	C	alu	5PU
chr1	16646243	T	C	alu	5PU
chr1	16646323	T	C	alu	5PU
chr1	16646324	T	C	alu	5PU
chr1	16646343	T	C	alu	5PU
chr1	16646359	T	C	alu	5PU
chr1	16646404	T	C	alu	5PU
chr1	16646405	T	C	alu	5PU
chr1	16647250	T	C	alu	5PU
chr1	16647251	T	C	alu	5PU
chr1	16647258	T	C	alu	5PU
chr1	16772957	A	G	alu	INT
chr1	16772964	A	G	alu	INT
chr1	16773395	A	G	alu	INT
chr1	16783731	A	G	alu	INT
chr1	16783736	A	G	alu	INT
chr1	16784453	A	G	alu	INT
chr1	16938664	T	C	alu	5PU
chr1	16938681	T	C	alu	5PU
chr1	17259883	A	G	alu	INT
chr1	17273771	A	G	alu	INT
chr1	17273833	A	G	alu	INT
chr1	17278466	A	G	alu	INT
chr1	17278467	A	G	alu	INT
chr1	17278473	A	G	alu	INT
chr1	17278487	A	G	alu	INT
chr1	17278516	A	G	alu	INT
chr1	17278551	A	G	alu	INT
chr1	17278565	A	G	alu	INT
chr1	17278620	A	G	alu	INT
chr1	17278621	A	G	alu	INT
chr1	17278725	A	G	alu	INT
chr1	17278755	A	G	alu	INT
chr1	17278760	A	G	alu	INT
chr1	17278796	A	G	alu	INT
chr1	17278828	A	G	alu	INT
chr1	17278829	A	G	alu	INT
chr1	17278830	A	G	alu	INT
chr1	17278833	A	G	alu	INT
chr1	17278892	A	G	alu	INT
chr1	17278912	A	G	alu	INT
chr1	17278968	A	G	alu	INT
chr1	17283611	A	G	alu	INT
chr1	17283737	A	G	alu	INT
chr1	17283740	A	G	alu	INT
chr1	17284002	A	G	alu	INT
chr1	17284018	A	G	alu	INT
chr1	17285538	A	G	alu	INT
chr1	17285539	A	G	alu	INT
chr1	17288951	A	G	alu	INT
chr1	17289501	A	G	alu	INT
chr1	17290696	A	G	alu	INT
chr1	17290726	A	G	alu	INT
chr1	17290727	A	G	alu	INT
chr1	17290783	A	G	alu	INT
chr1	17291013	A	G	alu	INT
chr1	17324174	T	C	alu	INT
chr1	17324792	T	C	alu	INT
chr1	17324797	T	C	alu	INT
chr1	17324840	T	C	alu	INT
chr1	17326234	T	C	alu	INT
chr1	17326252	T	C	alu	INT
chr1	17329802	T	C	alu	INT
chr1	17329818	T	C	alu	INT
chr1	17329931	T	C	alu	INT
chr1	17329970	T	C	alu	INT
chr1	17330051	T	C	alu	INT
chr1	17330052	T	C	alu	INT
chr1	17330244	T	C	alu	INT
chr1	17330287	T	C	alu	INT
chr1	17330296	T	C	alu	INT
chr1	17330347	T	C	alu	INT
chr1	17330403	T	C	alu	INT
chr1	17330412	T	C	alu	INT
chr1	17330430	T	C	alu	INT
chr1	17347931	T	C	alu	INT
chr1	17356504	T	C	alu	INT
chr1	17356637	T	C	alu	INT
chr1	17357250	T	C	alu	INT
chr1	17361013	T	C	alu	INT
chr1	17370958	T	C	alu	INT
chr1	17598166	A	G	alu	INT
chr1	17599102	A	G	alu	INT
chr1	17599213	A	G	alu	INT
chr1	17741220	T	C	alu	INT
chr1	17742482	T	C	alu	INT
chr1	17757362	T	C	alu	INT
chr1	17757413	T	C	alu	INT
chr1	17923346	A	G	alu	INT
chr1	19218356	T	C	alu	INT
chr1	19218410	T	C	alu	INT
chr1	19218422	T	C	alu	INT
chr1	19220925	T	C	alu	INT
chr1	19240464	T	C	alu	INT
chr1	19542239	T	C	alu	3PU
chr1	19542250	T	C	alu	3PU
chr1	19542261	T	C	alu	3PU
chr1	19542269	T	C	alu	3PU
chr1	19542310	T	C	alu	3PU
chr1	19542344	T	C	alu	3PU
chr1	19542401	T	C	alu	3PU
chr1	19542415	T	C	alu	3PU
chr1	19542455	T	C	alu	3PU
chr1	19542456	T	C	alu	3PU
chr1	19542463	T	C	alu	3PU
chr1	19542464	T	C	alu	3PU
chr1	19543247	T	C	alu	3PU
chr1	19543249	T	C	alu	3PU
chr1	19543313	T	C	alu	3PU
chr1	19543349	T	C	alu	3PU
chr1	19543352	T	C	alu	3PU
chr1	19543353	T	C	alu	3PU
chr1	19543354	T	C	alu	3PU
chr1	19543356	T	C	alu	3PU
chr1	19543360	T	C	alu	3PU
chr1	19543417	T	C	alu	3PU
chr1	19543456	T	C	alu	3PU
chr1	19543457	T	C	alu	3PU
chr1	19543459	T	C	alu	3PU
chr1	19543465	T	C	alu	3PU
chr1	19543785	T	C	alu	3PU
chr1	19543797	T	C	alu	3PU
chr1	19543798	T	C	alu	3PU
chr1	19543824	T	C	alu	3PU
chr1	19543850	T	C	alu	3PU
chr1	19543879	T	C	alu	3PU
chr1	19543895	T	C	alu	3PU
chr1	19543973	T	C	alu	3PU
chr1	19544002	T	C	alu	3PU
chr1	19544009	T	C	alu	3PU
chr1	19558253	T	C	alu	INT
chr1	19558573	T	C	alu	INT
chr1	19558634	T	C	alu	INT
chr1	19586458	A	G	alu	3PU
chr1	19586501	A	G	alu	3PU
chr1	19631427	T	C	alu	INT
chr1	19631431	T	C	alu	INT
chr1	19632060	T	C	alu	INT
chr1	19655630	A	G	alu	3PU
chr1	19750397	T	C	alu	INT
chr1	19800691	T	C	alu	INT
chr1	19925651	A	G	alu	5PU
chr1	19925786	A	G	alu	5PU
chr1	19925828	A	G	alu	5PU
chr1	19927912	A	G	alu	5PU
chr1	19927961	A	G	alu	5PU
chr1	19929705	A	G	alu	5PU
chr1	19930872	A	G	alu	5PU
chr1	19933120	A	G	alu	5PU
chr1	19949582	A	G	alu	5PU
chr1	19949627	A	G	alu	5PU
chr1	19954702	A	G	alu	5PU
chr1	19954738	A	G	alu	5PU
chr1	19955097	A	G	alu	5PU
chr1	19976285	A	G	alu	INT
chr1	19978450	A	G	alu	INT
chr1	19980774	A	G	alu	INT
chr1	20010352	T	C	alu	INT
chr1	20010822	T	C	alu	INT
chr1	20011561	T	C	alu	INT
chr1	20011626	T	C	alu	INT
chr1	20011652	T	C	alu	INT
chr1	20012383	T	C	alu	INT
chr1	20013480	T	C	alu	INT
chr1	20017454	T	C	alu	INT
chr1	20019157	T	C	alu	INT
chr1	20027838	T	C	alu	INT
chr1	20027853	T	C	alu	INT
chr1	20068301	T	C	alu	INT
chr1	20069421	T	C	alu	INT
chr1	20078007	T	C	alu	INT
chr1	20078008	T	C	alu	INT
chr1	20079491	T	C	alu	INT
chr1	20082711	T	C	alu	INT
chr1	20085470	T	C	alu	INT
chr1	20089647	T	C	alu	INT
chr1	20089650	T	C	alu	INT
chr1	20089690	T	C	alu	INT
chr1	20115379	T	C	alu	5PU
chr1	20918591	A	G	alu	INT
chr1	20918603	A	G	alu	INT
chr1	20920121	A	G	alu	INT
chr1	20920290	A	G	alu	INT
chr1	20921003	A	G	alu	INT
chr1	20921068	A	G	alu	INT
chr1	20921119	A	G	alu	INT
chr1	20921128	A	G	alu	INT
chr1	20921129	A	G	alu	INT
chr1	20921175	A	G	alu	INT
chr1	20922142	A	G	alu	INT
chr1	20922239	A	G	alu	INT
chr1	20922563	A	G	alu	INT
chr1	20935042	A	G	alu	INT
chr1	20935113	A	G	alu	INT
chr1	20935858	A	G	alu	INT
chr1	20937477	A	G	alu	INT
chr1	20937551	A	G	alu	INT
chr1	20937554	A	G	alu	INT
chr1	20937612	A	G	alu	INT
chr1	20937622	A	G	alu	INT
chr1	20937682	A	G	alu	INT
chr1	20937708	A	G	alu	INT
chr1	20937718	A	G	alu	INT
chr1	20939315	A	G	alu	INT
chr1	20939342	A	G	alu	INT
chr1	20939348	A	G	alu	INT
chr1	20939356	A	G	alu	INT
chr1	20939758	A	G	alu	INT
chr1	20939872	A	G	alu	INT
chr1	20941386	A	G	alu	INT
chr1	20942294	A	G	alu	INT
chr1	20942295	A	G	alu	INT
chr1	20942411	A	G	alu	INT
chr1	20942413	A	G	alu	INT
chr1	20973089	A	G	alu	INT
chr1	20978457	T	C	alu	3PU
chr1	21013286	T	C	alu	INT
chr1	21014722	T	C	alu	INT
chr1	21014746	T	C	alu	INT
chr1	21015899	T	C	alu	INT
chr1	21015900	T	C	alu	INT
chr1	21016032	T	C	alu	INT
chr1	21016061	T	C	alu	INT
chr1	21032513	T	C	alu	INT
chr1	21075050	T	C	alu	INT
chr1	21076909	T	C	alu	INT
chr1	21077018	T	C	alu	INT
chr1	21077431	T	C	alu	INT
chr1	21077449	T	C	alu	INT
chr1	21078055	T	C	alu	INT
chr1	21078164	T	C	alu	INT
chr1	21078210	T	C	alu	INT
chr1	21078596	T	C	alu	INT
chr1	21078604	T	C	alu	INT
chr1	21078693	T	C	alu	INT
chr1	21078893	T	C	alu	INT
chr1	21079055	T	C	alu	INT
chr1	21079056	T	C	alu	INT
chr1	21079563	T	C	alu	INT
chr1	21079630	T	C	alu	INT
chr1	21081804	T	C	alu	INT
chr1	21081817	T	C	alu	INT
chr1	21081840	T	C	alu	INT
chr1	21081956	T	C	alu	INT
chr1	21081958	T	C	alu	INT
chr1	21081959	T	C	alu	INT
chr1	21081981	T	C	alu	INT
chr1	21082054	T	C	alu	INT
chr1	21082062	T	C	alu	INT
chr1	21083251	T	C	alu	INT
chr1	21083276	T	C	alu	INT
chr1	21083337	T	C	alu	INT
chr1	21083340	T	C	alu	INT
chr1	21083405	T	C	alu	INT
chr1	21083470	T	C	alu	INT
chr1	21083476	T	C	alu	INT
chr1	21083482	T	C	alu	INT
chr1	21084394	T	C	alu	INT
chr1	21084471	T	C	alu	INT
chr1	21084555	T	C	alu	INT
chr1	21084556	T	C	alu	INT
chr1	21084600	T	C	alu	INT
chr1	21084964	T	C	alu	INT
chr1	21085217	T	C	alu	INT
chr1	21085280	T	C	alu	INT
chr1	21085345	T	C	alu	INT
chr1	21085784	T	C	alu	INT
chr1	21085833	T	C	alu	INT
chr1	21086958	T	C	alu	INT
chr1	21087246	T	C	alu	INT
chr1	21087320	T	C	alu	INT
chr1	21087635	T	C	alu	INT
chr1	21087636	T	C	alu	INT
chr1	21090952	T	C	alu	INT
chr1	21094901	T	C	alu	INT
chr1	21108734	T	C	alu	5PU
chr1	21108967	T	C	alu	5PU
chr1	21109281	T	C	alu	5PU
chr1	21109912	T	C	alu	5PU
chr1	21109929	T	C	alu	5PU
chr1	21109949	T	C	alu	5PU
chr1	21109950	T	C	alu	5PU
chr1	21110579	T	C	alu	5PU
chr1	21110588	T	C	alu	5PU
chr1	21110601	T	C	alu	5PU
chr1	21110627	T	C	alu	5PU
chr1	21110638	T	C	alu	5PU
chr1	21110640	T	C	alu	5PU
chr1	21110659	T	C	alu	5PU
chr1	21110729	T	C	alu	5PU
chr1	21111037	T	C	alu	5PU
chr1	21111044	T	C	alu	5PU
chr1	21111492	T	C	alu	5PU
chr1	21111626	T	C	alu	5PU
chr1	21111654	T	C	alu	5PU
chr1	21111655	T	C	alu	5PU
chr1	21139871	T	C	alu	INT
chr1	21140103	T	C	alu	INT
chr1	21140732	T	C	alu	INT
chr1	21162679	T	C	alu	INT
chr1	21169927	T	C	alu	INT
chr1	21175534	T	C	alu	INT
chr1	21178676	T	C	alu	INT
chr1	21178677	T	C	alu	INT
chr1	21199284	T	C	alu	INT
chr1	21244996	T	C	alu	INT
chr1	21270797	T	C	alu	INT
chr1	21272001	T	C	alu	INT
chr1	21272026	T	C	alu	INT
chr1	21272070	T	C	alu	INT
chr1	21272123	T	C	alu	INT
chr1	21272130	T	C	alu	INT
chr1	21272135	T	C	alu	INT
chr1	21272138	T	C	alu	INT
chr1	21272158	T	C	alu	INT
chr1	21440261	T	C	alu	5PU
chr1	21440311	T	C	alu	5PU
chr1	21440316	T	C	alu	5PU
chr1	21440342	T	C	alu	5PU
chr1	21440894	T	C	alu	5PU
chr1	21440895	T	C	alu	5PU
chr1	21453681	T	C	alu	5PU
chr1	21466869	T	C	alu	5PU
chr1	21466896	T	C	alu	5PU
chr1	21466903	T	C	alu	5PU
chr1	21467070	T	C	alu	5PU
chr1	21467076	T	C	alu	5PU
chr1	21468166	T	C	alu	5PU
chr1	21468177	T	C	alu	5PU
chr1	21470820	T	C	alu	5PU
chr1	21477455	T	C	alu	5PU
chr1	21484793	T	C	alu	5PU
chr1	21486249	T	C	alu	5PU
chr1	21490403	T	C	alu	5PU
chr1	21494066	T	C	alu	5PU
chr1	21494694	T	C	alu	5PU
chr1	21499153	T	C	alu	5PU
chr1	21546958	T	C	alu	INT
chr1	21546973	T	C	alu	INT
chr1	21547250	T	C	alu	INT
chr1	21549123	T	C	alu	INT
chr1	21549288	T	C	alu	INT
chr1	21549663	T	C	alu	INT
chr1	21549665	T	C	alu	INT
chr1	21555107	T	C	alu	INT
chr1	21555170	T	C	alu	INT
chr1	21555473	T	C	alu	INT
chr1	21555606	T	C	alu	INT
chr1	21556459	T	C	alu	INT
chr1	21557057	T	C	alu	INT
chr1	21557063	T	C	alu	INT
chr1	21557151	T	C	alu	INT
chr1	21557152	T	C	alu	INT
chr1	21558365	T	C	alu	INT
chr1	21566745	T	C	alu	INT
chr1	21567668	T	C	alu	INT
chr1	21567684	T	C	alu	INT
chr1	21567704	T	C	alu	INT
chr1	21567705	T	C	alu	INT
chr1	21567732	T	C	alu	INT
chr1	21568042	T	C	alu	INT
chr1	21568086	T	C	alu	INT
chr1	21642069	T	C	alu	INT
chr1	21656927	T	C	alu	INT
chr1	22009246	T	C	alu	INT
chr1	22009256	T	C	alu	INT
chr1	22010022	T	C	alu	INT
chr1	22011923	T	C	alu	INT
chr1	22011933	T	C	alu	INT
chr1	22011945	T	C	alu	INT
chr1	22011968	T	C	alu	INT
chr1	22012009	T	C	alu	INT
chr1	22012425	T	C	alu	INT
chr1	22012498	T	C	alu	INT
chr1	22012510	T	C	alu	INT
chr1	22014893	T	C	alu	INT
chr1	22015091	T	C	alu	INT
chr1	22017092	T	C	alu	INT
chr1	22017093	T	C	alu	INT
chr1	22017168	T	C	alu	INT
chr1	22017221	T	C	alu	INT
chr1	22017248	T	C	alu	INT
chr1	22017695	T	C	alu	INT
chr1	22018016	T	C	alu	INT
chr1	22034579	T	C	alu	INT
chr1	22035500	T	C	alu	INT
chr1	22035518	T	C	alu	INT
chr1	22035567	T	C	alu	INT
chr1	22039214	T	C	alu	INT
chr1	22057862	T	C	alu	INT
chr1	22057865	T	C	alu	INT
chr1	22057921	T	C	alu	INT
chr1	22059850	T	C	alu	INT
chr1	22075241	T	C	alu	INT
chr1	22075247	T	C	alu	INT
chr1	22075256	T	C	alu	INT
chr1	22075282	T	C	alu	INT
chr1	22076389	T	C	alu	INT
chr1	22077149	T	C	alu	INT
chr1	22077161	T	C	alu	INT
chr1	22077336	T	C	alu	INT
chr1	22092263	T	C	alu	INT
chr1	22153099	T	C	alu	INT
chr1	22153111	T	C	alu	INT
chr1	22153177	T	C	alu	INT
chr1	22153181	T	C	alu	INT
chr1	22153184	T	C	alu	INT
chr1	22153244	T	C	alu	INT
chr1	22153257	T	C	alu	INT
chr1	22153258	T	C	alu	INT
chr1	22153261	T	C	alu	INT
chr1	22153535	T	C	alu	INT
chr1	22153544	T	C	alu	INT
chr1	22153601	T	C	alu	INT
chr1	22153654	T	C	alu	INT
chr1	22163804	T	C	alu	INT
chr1	22163846	T	C	alu	INT
chr1	22164063	T	C	alu	INT
chr1	22164384	T	C	alu	INT
chr1	22164394	T	C	alu	INT
chr1	22164437	T	C	alu	INT
chr1	22164566	T	C	alu	INT
chr1	22171907	T	C	alu	INT
chr1	22171968	T	C	alu	INT
chr1	22171969	T	C	alu	INT
chr1	22244858	T	C	alu	INT
chr1	22252492	T	C	alu	INT
chr1	22252496	T	C	alu	INT
chr1	22384495	A	G	alu	5PU
chr1	22385388	A	G	alu	5PU
chr1	22385554	A	G	alu	5PU
chr1	22385719	A	G	alu	5PU
chr1	22385748	A	G	alu	5PU
chr1	22386137	A	G	alu	5PU
chr1	22386720	A	G	alu	5PU
chr1	22386752	A	G	alu	5PU
chr1	22386772	A	G	alu	5PU
chr1	22387846	A	G	alu	5PU
chr1	22388532	A	G	alu	5PU
chr1	22388612	A	G	alu	5PU
chr1	22388626	A	G	alu	5PU
chr1	22388649	A	G	alu	5PU
chr1	22388690	A	G	alu	5PU
chr1	22390238	A	G	alu	5PU
chr1	22390393	A	G	alu	5PU
chr1	22390449	A	G	alu	5PU
chr1	22390804	A	G	alu	5PU
chr1	22392329	A	G	alu	5PU
chr1	22392352	A	G	alu	5PU
chr1	22392381	A	G	alu	5PU
chr1	22392391	A	G	alu	5PU
chr1	22392417	A	G	alu	5PU
chr1	22392433	A	G	alu	5PU
chr1	22392747	A	G	alu	5PU
chr1	22392812	A	G	alu	5PU
chr1	22392813	A	G	alu	5PU
chr1	22392843	A	G	alu	5PU
chr1	22393285	A	G	alu	5PU
chr1	22393295	A	G	alu	5PU
chr1	22393301	A	G	alu	5PU
chr1	22393324	A	G	alu	5PU
chr1	22394072	A	G	alu	5PU
chr1	22394550	A	G	alu	5PU
chr1	22398730	A	G	alu	5PU
chr1	22398772	A	G	alu	5PU
chr1	22398797	A	G	alu	5PU
chr1	22398864	A	G	alu	5PU
chr1	22399775	A	G	alu	5PU
chr1	22399810	A	G	alu	5PU
chr1	22399815	A	G	alu	5PU
chr1	22399843	A	G	alu	5PU
chr1	22399844	A	G	alu	5PU
chr1	22399878	A	G	alu	5PU
chr1	22399881	A	G	alu	5PU
chr1	22399885	A	G	alu	5PU
chr1	22399912	A	G	alu	5PU
chr1	22399921	A	G	alu	5PU
chr1	22399941	A	G	alu	5PU
chr1	22399984	A	G	alu	5PU
chr1	22399987	A	G	alu	5PU
chr1	22400014	A	G	alu	5PU
chr1	22400035	A	G	alu	5PU
chr1	22400041	A	G	alu	5PU
chr1	22400341	A	G	alu	5PU
chr1	22400379	A	G	alu	5PU
chr1	22400382	A	G	alu	5PU
chr1	22400406	A	G	alu	5PU
chr1	22400709	A	G	alu	5PU
chr1	22400736	A	G	alu	5PU
chr1	22400751	A	G	alu	5PU
chr1	22400768	A	G	alu	5PU
chr1	22400776	A	G	alu	5PU
chr1	22400843	A	G	alu	5PU
chr1	22402691	A	G	alu	5PU
chr1	22402697	A	G	alu	5PU
chr1	22402698	A	G	alu	5PU
chr1	22402703	A	G	alu	5PU
chr1	22402712	A	G	alu	5PU
chr1	22402724	A	G	alu	5PU
chr1	22402751	A	G	alu	5PU
chr1	22402752	A	G	alu	5PU
chr1	22402767	A	G	alu	5PU
chr1	22402792	A	G	alu	5PU
chr1	22402795	A	G	alu	5PU
chr1	22402804	A	G	alu	5PU
chr1	22402824	A	G	alu	5PU
chr1	22402830	A	G	alu	5PU
chr1	22402831	A	G	alu	5PU
chr1	22402863	A	G	alu	5PU
chr1	22403440	A	G	alu	5PU
chr1	22403538	A	G	alu	5PU
chr1	22403550	A	G	alu	5PU
chr1	22403590	A	G	alu	5PU
chr1	23225830	A	G	alu	INT
chr1	23226775	A	G	alu	INT
chr1	23228423	A	G	alu	INT
chr1	23339636	T	C	alu	INT
chr1	23403365	A	G	alu	INT
chr1	23437368	T	C	alu	5PU
chr1	23464608	T	C	alu	5PU
chr1	23469598	T	C	alu	5PU
chr1	23477634	T	C	alu	5PU
chr1	23479120	T	C	alu	5PU
chr1	23480319	T	C	alu	5PU
chr1	23480336	T	C	alu	5PU
chr1	23480354	T	C	alu	5PU
chr1	23483703	T	C	alu	5PU
chr1	23495814	T	C	alu	5PU
chr1	23650609	T	C	alu	INT
chr1	23650614	T	C	alu	INT
chr1	23651377	T	C	alu	INT
chr1	23656396	T	C	alu	INT
chr1	23660437	T	C	alu	INT
chr1	23770435	T	C	alu	INT
chr1	23793521	T	C	alu	INT
chr1	23793584	T	C	alu	INT
chr1	24072632	A	G	alu	INT
chr1	24072719	A	G	alu	INT
chr1	24072977	A	G	alu	INT
chr1	24081480	A	G	alu	INT
chr1	24082140	A	G	alu	INT
chr1	24107850	A	G	alu	INT
chr1	24108651	A	G	alu	INT
chr1	24108680	A	G	alu	INT
chr1	24108707	A	G	alu	INT
chr1	24108722	A	G	alu	INT
chr1	24108723	A	G	alu	INT
chr1	24108824	A	G	alu	INT
chr1	24109123	A	G	alu	INT
chr1	24109150	A	G	alu	INT
chr1	24109161	A	G	alu	INT
[truncated: 63,536 more rows]

## Sheet: HUVEC editing sites
Chromosome	Position	Ref	Alt	Class	Genomic region
chr1	1032624	T	C	alu	5PU
chr1	1032647	T	C	alu	5PU
chr1	1032665	T	C	alu	5PU
chr1	1032666	T	C	alu	5PU
chr1	1034170	T	C	alu	5PU
chr1	1036715	T	C	alu	5PU
chr1	1040766	T	C	alu	5PU
chr1	1040776	T	C	alu	5PU
chr1	1048364	T	C	alu	5PU
chr1	1048365	T	C	alu	5PU
chr1	1156878	T	C	alu	INT
chr1	1199338	T	C	alu	3PU
chr1	1201119	T	C	alu	3PU
chr1	1201171	T	C	alu	3PU
chr1	1202472	T	C	alu	3PU
chr1	1204186	T	C	alu	5PU
chr1	1207271	T	C	alu	5PU
chr1	1251841	T	C	alu	INT
chr1	1251844	T	C	alu	INT
chr1	1252180	T	C	alu	INT
chr1	1252182	T	C	alu	INT
chr1	1252441	T	C	alu	INT
chr1	1252443	T	C	alu	INT
chr1	1252510	T	C	alu	INT
chr1	1252513	T	C	alu	INT
chr1	1252587	T	C	alu	INT
chr1	1252723	T	C	alu	INT
chr1	1253313	T	C	alu	INT
chr1	1253335	T	C	alu	INT
chr1	1253343	T	C	alu	INT
chr1	1253351	T	C	alu	INT
chr1	1253357	T	C	alu	INT
chr1	1253376	T	C	alu	INT
chr1	1253386	T	C	alu	INT
chr1	1253411	T	C	alu	INT
chr1	1253422	T	C	alu	INT
chr1	1253522	T	C	alu	INT
chr1	1253523	T	C	alu	INT
chr1	1253944	T	C	alu	INT
chr1	1254016	T	C	alu	INT
chr1	1292944	T	C	alu	INT
chr1	1333169	T	C	alu	INT
chr1	1333185	T	C	alu	INT
chr1	1338166	T	C	alu	INT
chr1	1338252	T	C	alu	INT
chr1	1338327	T	C	alu	INT
chr1	1338425	T	C	alu	INT
chr1	1338684	T	C	alu	INT
chr1	1338699	T	C	alu	INT
chr1	1338720	T	C	alu	INT
chr1	1338762	T	C	alu	INT
chr1	1338784	T	C	alu	INT
chr1	1338851	T	C	alu	INT
chr1	1339768	T	C	alu	INT
chr1	1339806	T	C	alu	INT
chr1	1339807	T	C	alu	INT
chr1	1418411	A	G	alu	INT
chr1	1418536	A	G	alu	INT
chr1	1418913	A	G	alu	INT
chr1	1418944	A	G	alu	INT
chr1	1418966	A	G	alu	INT
chr1	1418977	A	G	alu	INT
chr1	1419060	A	G	alu	INT
chr1	1419690	A	G	alu	INT
chr1	1419700	A	G	alu	INT
chr1	1419702	A	G	alu	INT
chr1	1419743	A	G	alu	INT
chr1	1419746	A	G	alu	INT
chr1	1419768	A	G	alu	INT
chr1	1419773	A	G	alu	INT
chr1	1419835	A	G	alu	INT
chr1	1419888	A	G	alu	INT
chr1	1456303	A	G	alu	INT
chr1	1456477	A	G	alu	INT
chr1	1456532	A	G	alu	INT
chr1	1456556	A	G	alu	INT
chr1	1456558	A	G	alu	INT
chr1	1456568	A	G	alu	INT
chr1	1457136	A	G	alu	INT
chr1	1457179	A	G	alu	INT
chr1	1457180	A	G	alu	INT
chr1	1457292	A	G	alu	INT
chr1	1457309	A	G	alu	INT
chr1	1457520	A	G	alu	INT
chr1	1457549	A	G	alu	INT
chr1	1457561	A	G	alu	INT
chr1	1457601	A	G	alu	INT
chr1	1457604	A	G	alu	INT
chr1	1457621	A	G	alu	INT
chr1	1457683	A	G	alu	INT
chr1	1493399	T	C	alu	INT
chr1	1495209	T	C	alu	INT
chr1	1495377	T	C	alu	INT
chr1	1495378	T	C	alu	INT
chr1	1496603	T	C	alu	INT
chr1	1496642	T	C	alu	INT
chr1	1496644	T	C	alu	INT
chr1	1496664	T	C	alu	INT
chr1	1496685	T	C	alu	INT
chr1	1594977	T	C	alu	3PU
chr1	1595006	T	C	alu	3PU
chr1	1595048	T	C	alu	3PU
chr1	1595074	T	C	alu	3PU
chr1	1595539	T	C	alu	3PU
chr1	1595540	T	C	alu	3PU
chr1	1595586	T	C	alu	3PU
chr1	1613572	T	C	alu	5PU
chr1	1637514	T	C	alu	INT
chr1	1637905	T	C	alu	INT
chr1	1637906	T	C	alu	INT
chr1	1647401	T	C	alu	INT
chr1	1656525	T	C	alu	3PU
chr1	1657667	T	C	alu	INT
chr1	1657840	T	C	alu	INT
chr1	1657841	T	C	alu	INT
chr1	1657851	T	C	alu	INT
chr1	1660850	T	C	alu	INT
chr1	1660855	T	C	alu	INT
chr1	1660887	T	C	alu	INT
chr1	1660916	T	C	alu	INT
chr1	1660917	T	C	alu	INT
chr1	1660944	T	C	alu	INT
chr1	1660948	T	C	alu	INT
chr1	1660957	T	C	alu	INT
chr1	1660958	T	C	alu	INT
chr1	1660990	T	C	alu	INT
chr1	1661023	T	C	alu	INT
chr1	1661036	T	C	alu	INT
chr1	1661052	T	C	alu	INT
chr1	1661053	T	C	alu	INT
chr1	1661099	T	C	alu	INT
chr1	1661104	T	C	alu	INT
chr1	1661410	T	C	alu	INT
chr1	1661492	T	C	alu	INT
chr1	1662604	T	C	alu	INT
chr1	1662610	T	C	alu	INT
chr1	1662611	T	C	alu	INT
chr1	1662627	T	C	alu	INT
chr1	1662652	T	C	alu	INT
chr1	1662694	T	C	alu	INT
chr1	1662704	T	C	alu	INT
chr1	1662708	T	C	alu	INT
chr1	1662733	T	C	alu	INT
chr1	1662754	T	C	alu	INT
chr1	1662764	T	C	alu	INT
chr1	1663599	T	C	alu	INT
chr1	1664404	T	C	alu	INT
chr1	1664434	T	C	alu	INT
chr1	1664442	T	C	alu	INT
chr1	1664475	T	C	alu	INT
chr1	1664497	T	C	alu	INT
chr1	1664793	T	C	alu	INT
chr1	1664795	T	C	alu	INT
chr1	1664808	T	C	alu	INT
chr1	1664912	T	C	alu	INT
chr1	1664914	T	C	alu	INT
chr1	1664915	T	C	alu	INT
chr1	1665099	T	C	alu	INT
chr1	1665169	T	C	alu	INT
chr1	1665180	T	C	alu	INT
chr1	1665733	T	C	alu	INT
chr1	1665783	T	C	alu	INT
chr1	1665792	T	C	alu	INT
chr1	1665848	T	C	alu	INT
chr1	1665858	T	C	alu	INT
chr1	1665873	T	C	alu	INT
chr1	1702149	T	C	alu	5PU
chr1	1722739	T	C	alu	INT
chr1	1724054	T	C	alu	INT
chr1	1724106	T	C	alu	INT
chr1	1724383	T	C	alu	INT
chr1	1725724	T	C	alu	INT
chr1	1726355	T	C	alu	INT
chr1	1726948	T	C	alu	INT
chr1	1739708	T	C	alu	INT
chr1	1739716	T	C	alu	INT
chr1	1745202	T	C	alu	INT
chr1	1762582	T	C	alu	5PU
chr1	1767477	T	C	alu	5PU
chr1	1767493	T	C	alu	5PU
chr1	1768822	T	C	alu	5PU
chr1	1768833	T	C	alu	5PU
chr1	1769123	T	C	alu	5PU
chr1	1771250	T	C	alu	5PU
chr1	1771259	T	C	alu	5PU
chr1	1771359	T	C	alu	5PU
chr1	1771559	T	C	alu	5PU
chr1	1771761	T	C	alu	5PU
chr1	1771793	T	C	alu	5PU
chr1	1771884	T	C	alu	5PU
chr1	1772513	T	C	alu	5PU
chr1	1772532	T	C	alu	5PU
chr1	1772571	T	C	alu	5PU
chr1	1772818	T	C	alu	5PU
chr1	1772822	T	C	alu	5PU
chr1	1772865	T	C	alu	5PU
chr1	1773822	T	C	alu	5PU
chr1	1786255	T	C	alu	5PU
chr1	1786677	T	C	alu	5PU
chr1	1787554	T	C	alu	5PU
chr1	1787585	T	C	alu	5PU
chr1	1787901	T	C	alu	5PU
chr1	1802858	T	C	alu	5PU
chr1	1811431	T	C	alu	5PU
chr1	1811447	T	C	alu	5PU
chr1	1811531	T	C	alu	5PU
chr1	1811535	T	C	alu	5PU
chr1	1811571	T	C	alu	5PU
chr1	1811863	T	C	alu	5PU
chr1	1811899	T	C	alu	5PU
chr1	1811915	T	C	alu	5PU
chr1	1811968	T	C	alu	5PU
chr1	1812945	T	C	alu	5PU
chr1	1812951	T	C	alu	5PU
chr1	1812971	T	C	alu	5PU
chr1	1813042	T	C	alu	5PU
chr1	1813112	T	C	alu	5PU
chr1	1813631	T	C	alu	5PU
chr1	1813637	T	C	alu	5PU
chr1	1813723	T	C	alu	5PU
chr1	1814197	T	C	alu	5PU
chr1	1814248	T	C	alu	5PU
chr1	1814260	T	C	alu	5PU
chr1	1814303	T	C	alu	5PU
chr1	1814484	T	C	alu	5PU
chr1	1814495	T	C	alu	5PU
chr1	1814589	T	C	alu	5PU
chr1	1814627	T	C	alu	5PU
chr1	1815636	T	C	alu	5PU
chr1	1815676	T	C	alu	5PU
chr1	1815677	T	C	alu	5PU
chr1	1815699	T	C	alu	5PU
chr1	1815707	T	C	alu	5PU
chr1	1815710	T	C	alu	5PU
chr1	1815737	T	C	alu	5PU
chr1	1816135	T	C	alu	5PU
chr1	1816394	T	C	alu	5PU
chr1	1817025	T	C	alu	5PU
chr1	1818425	T	C	alu	5PU
chr1	1820032	T	C	alu	5PU
chr1	1820285	T	C	alu	5PU
chr1	2102635	A	G	alu	INT
chr1	2102661	A	G	alu	INT
chr1	2118989	T	C	alu	5PU
chr1	2119015	T	C	alu	5PU
chr1	2120188	T	C	alu	5PU
chr1	2298059	T	C	alu	INT
chr1	2298100	T	C	alu	INT
chr1	2298101	T	C	alu	INT
chr1	2298127	T	C	alu	INT
chr1	2298136	T	C	alu	INT
chr1	2298254	T	C	alu	INT
chr1	2299151	T	C	alu	INT
chr1	2299264	T	C	alu	INT
chr1	2299271	T	C	alu	INT
chr1	2299287	T	C	alu	INT
chr1	2299314	T	C	alu	INT
chr1	2299326	T	C	alu	INT
chr1	2299341	T	C	alu	INT
chr1	2300263	T	C	alu	INT
chr1	2300330	T	C	alu	INT
chr1	2300333	T	C	alu	INT
chr1	2302195	T	C	alu	INT
chr1	2302209	T	C	alu	INT
chr1	2302282	T	C	alu	INT
chr1	2302585	T	C	alu	INT
chr1	2302586	T	C	alu	INT
chr1	3430202	T	C	alu	INT
chr1	3430215	T	C	alu	INT
chr1	3430223	T	C	alu	INT
chr1	3543236	A	G	alu	INT
chr1	3543378	A	G	alu	INT
chr1	3543710	A	G	alu	INT
chr1	3543754	A	G	alu	INT
chr1	3543763	A	G	alu	INT
chr1	3543795	A	G	alu	INT
chr1	3702562	T	C	alu	INT
chr1	3702693	T	C	alu	INT
chr1	3702870	T	C	alu	INT
chr1	3702940	T	C	alu	INT
chr1	3702942	T	C	alu	INT
chr1	3702952	T	C	alu	INT
chr1	3702964	T	C	alu	INT
chr1	3708416	T	C	alu	INT
chr1	3729217	T	C	alu	3PU
chr1	3729317	T	C	alu	3PU
chr1	3729857	T	C	alu	3PU
chr1	3729920	T	C	alu	3PU
chr1	3729926	T	C	alu	3PU
chr1	3729930	T	C	alu	3PU
chr1	3730076	T	C	alu	3PU
chr1	3730081	T	C	alu	3PU
chr1	3730082	T	C	alu	3PU
chr1	3730158	T	C	alu	3PU
chr1	3730170	T	C	alu	3PU
chr1	3730230	T	C	alu	3PU
chr1	3730247	T	C	alu	3PU
chr1	3730250	T	C	alu	3PU
chr1	3730305	T	C	alu	3PU
chr1	3730327	T	C	alu	3PU
chr1	3730331	T	C	alu	3PU
chr1	3730332	T	C	alu	3PU
chr1	3730400	T	C	alu	3PU
chr1	3743509	T	C	alu	INT
chr1	3743900	T	C	alu	INT
chr1	3743916	T	C	alu	INT
chr1	3744008	T	C	alu	INT
chr1	3744065	T	C	alu	INT
chr1	3760089	T	C	alu	INT
chr1	3760095	T	C	alu	INT
chr1	3764437	T	C	alu	INT
chr1	3776976	A	G	alu	INT
chr1	3777543	A	G	alu	3PU
chr1	3777554	A	G	alu	3PU
chr1	3777598	A	G	alu	3PU
chr1	3777599	A	G	alu	3PU
chr1	3777624	A	G	alu	3PU
chr1	3778105	A	G	alu	3PU
chr1	3778175	A	G	alu	3PU
chr1	3778178	A	G	alu	3PU
chr1	3778179	A	G	alu	3PU
chr1	3778181	A	G	alu	3PU
chr1	3778235	A	G	alu	3PU
chr1	3780584	A	G	alu	3PU
chr1	3780705	A	G	alu	3PU
chr1	3780714	A	G	alu	3PU
chr1	3781170	A	G	alu	3PU
chr1	3781202	A	G	alu	3PU
chr1	3784155	A	G	alu	3PU
chr1	3784159	A	G	alu	3PU
chr1	3784161	A	G	alu	3PU
chr1	3784226	A	G	alu	3PU
chr1	3784283	A	G	alu	3PU
chr1	3784296	A	G	alu	3PU
chr1	3784361	A	G	alu	3PU
chr1	3798183	A	G	alu	3PU
chr1	3798422	A	G	alu	3PU
chr1	3798439	A	G	alu	3PU
chr1	3814952	T	C	alu	INT
chr1	6077712	A	G	alu	5PU
chr1	6248371	T	C	alu	INT
chr1	6251255	T	C	alu	INT
chr1	6251298	T	C	alu	INT
chr1	6251325	T	C	alu	INT
chr1	6251810	T	C	alu	INT
chr1	6251983	T	C	alu	INT
chr1	6252185	T	C	alu	INT
chr1	6252224	T	C	alu	INT
chr1	6252306	T	C	alu	INT
chr1	6252593	T	C	alu	INT
chr1	6252647	T	C	alu	INT
chr1	6279969	A	G	alu	3PU
chr1	6282224	T	C	alu	3PU
chr1	6282324	T	C	alu	3PU
chr1	6282383	T	C	alu	3PU
chr1	6282400	T	C	alu	3PU
chr1	6282401	T	C	alu	3PU
chr1	6283260	T	C	alu	3PU
chr1	6283264	T	C	alu	3PU
chr1	6283305	T	C	alu	3PU
chr1	6283306	T	C	alu	3PU
chr1	6283348	T	C	alu	3PU
chr1	6283401	T	C	alu	3PU
chr1	6283439	T	C	alu	3PU
chr1	6283440	T	C	alu	3PU
chr1	6311954	T	C	alu	INT
chr1	6315850	T	C	alu	5PU
chr1	6318325	T	C	alu	5PU
chr1	6319070	T	C	alu	5PU
chr1	6476075	T	C	alu	3PU
chr1	6538872	T	C	alu	5PU
chr1	6539773	T	C	alu	5PU
chr1	6539840	T	C	alu	5PU
chr1	6539849	T	C	alu	5PU
chr1	6539870	T	C	alu	5PU
chr1	6539913	T	C	alu	5PU
chr1	6540917	T	C	alu	5PU
chr1	6582221	T	C	alu	3PU
chr1	6583538	T	C	alu	3PU
chr1	6584862	T	C	alu	3PU
chr1	6607743	T	C	alu	INT
chr1	6608344	T	C	alu	INT
chr1	6608345	T	C	alu	INT
chr1	6608370	T	C	alu	INT
chr1	6608395	T	C	alu	INT
chr1	6609205	T	C	alu	INT
chr1	6636125	A	G	alu	INT
chr1	6641467	A	G	alu	INT
chr1	6644173	A	G	alu	INT
chr1	6644226	A	G	alu	INT
chr1	6665655	T	C	alu	5PU
chr1	6666068	T	C	alu	5PU
chr1	6666104	T	C	alu	5PU
chr1	6691415	A	G	alu	INT
chr1	6691506	A	G	alu	INT
chr1	6707094	T	C	alu	INT
chr1	6707280	T	C	alu	INT
chr1	6707305	T	C	alu	INT
chr1	6707306	T	C	alu	INT
chr1	6707418	T	C	alu	INT
chr1	6707734	T	C	alu	INT
chr1	6707818	T	C	alu	INT
chr1	6708283	T	C	alu	INT
chr1	6708353	T	C	alu	INT
chr1	6708488	T	C	alu	INT
chr1	6708489	T	C	alu	INT
chr1	6708668	T	C	alu	INT
chr1	6708680	T	C	alu	INT
chr1	6708681	T	C	alu	INT
chr1	6708725	T	C	alu	INT
chr1	6708775	T	C	alu	INT
chr1	6709128	T	C	alu	INT
chr1	6709169	T	C	alu	INT
chr1	6709190	T	C	alu	INT
chr1	6709368	T	C	alu	INT
chr1	6709488	T	C	alu	INT
chr1	6709501	T	C	alu	INT
chr1	6709502	T	C	alu	INT
chr1	6709843	T	C	alu	INT
chr1	6709864	T	C	alu	INT
chr1	6709900	T	C	alu	INT
chr1	6709906	T	C	alu	INT
chr1	6709928	T	C	alu	INT
chr1	6709931	T	C	alu	INT
chr1	6709932	T	C	alu	INT
chr1	6710204	T	C	alu	INT
chr1	6710212	T	C	alu	INT
chr1	6710214	T	C	alu	INT
chr1	6710277	T	C	alu	INT
chr1	6710369	T	C	alu	INT
chr1	6710378	T	C	alu	INT
chr1	6710382	T	C	alu	INT
chr1	6710408	T	C	alu	INT
chr1	6710460	T	C	alu	INT
chr1	6710510	T	C	alu	INT
chr1	6710543	T	C	alu	INT
chr1	6710574	T	C	alu	INT
chr1	6710585	T	C	alu	INT
chr1	6710595	T	C	alu	INT
chr1	6710751	T	C	alu	INT
chr1	6710821	T	C	alu	INT
chr1	6710833	T	C	alu	INT
chr1	6710871	T	C	alu	INT
chr1	6737556	T	C	alu	INT
chr1	6899327	A	G	alu	INT
chr1	6909974	A	G	alu	INT
chr1	6909975	A	G	alu	INT
chr1	6911927	A	G	alu	INT
chr1	6911953	A	G	alu	INT
chr1	6941811	A	G	alu	INT
chr1	6941824	A	G	alu	INT
chr1	6941844	A	G	alu	INT
chr1	6941845	A	G	alu	INT
chr1	6941861	A	G	alu	INT
chr1	6941865	A	G	alu	INT
chr1	6941866	A	G	alu	INT
chr1	6941876	A	G	alu	INT
chr1	6941877	A	G	alu	INT
chr1	6941880	A	G	alu	INT
chr1	6941881	A	G	alu	INT
chr1	6941906	A	G	alu	INT
chr1	6941907	A	G	alu	INT
chr1	6941929	A	G	alu	INT
chr1	6943057	A	G	alu	INT
chr1	6943093	A	G	alu	INT
chr1	6943228	A	G	alu	INT
chr1	7980525	T	C	alu	3PU
chr1	8028115	A	G	alu	INT
chr1	8032289	A	G	alu	INT
chr1	8035188	A	G	alu	INT
chr1	8039830	A	G	alu	INT
chr1	8040074	A	G	alu	INT
chr1	8040094	A	G	alu	INT
chr1	8591339	T	C	alu	INT
chr1	8667922	T	C	alu	INT
chr1	8667949	T	C	alu	INT
chr1	8668058	T	C	alu	INT
chr1	8668060	T	C	alu	INT
chr1	8787371	T	C	alu	5PU
chr1	8836364	T	C	alu	5PU
chr1	9160982	T	C	alu	3PU
chr1	9161011	T	C	alu	3PU
chr1	9161137	T	C	alu	3PU
chr1	9161142	T	C	alu	3PU
chr1	9161196	T	C	alu	3PU
chr1	9161199	T	C	alu	3PU
chr1	9161203	T	C	alu	3PU
chr1	9161218	T	C	alu	3PU
chr1	9161245	T	C	alu	3PU
chr1	9162394	T	C	alu	3PU
chr1	9177000	T	C	alu	INT
chr1	9297466	A	G	alu	5PU
chr1	9326957	A	G	alu	3PU
chr1	9328102	A	G	alu	3PU
chr1	9328120	A	G	alu	3PU
chr1	9328213	A	G	alu	3PU
chr1	9328242	A	G	alu	3PU
chr1	9328243	A	G	alu	3PU
chr1	9331094	A	G	alu	3PU
chr1	9419551	A	G	alu	INT
chr1	9626783	A	G	alu	INT
chr1	9626784	A	G	alu	INT
chr1	9626927	A	G	alu	INT
chr1	9626965	A	G	alu	INT
chr1	9634239	A	G	alu	INT
chr1	9634307	A	G	alu	INT
chr1	9634313	A	G	alu	INT
chr1	9635271	A	G	alu	INT
chr1	9635530	A	G	alu	INT
chr1	9635569	A	G	alu	INT
chr1	9638228	A	G	alu	INT
chr1	9642075	A	G	alu	INT
chr1	9643154	A	G	alu	3PU
chr1	9643155	A	G	alu	3PU
chr1	9643195	A	G	alu	3PU
chr1	9643221	A	G	alu	3PU
chr1	9643873	A	G	alu	3PU
chr1	9644640	A	G	alu	3PU
chr1	9644700	A	G	alu	3PU
chr1	9644722	A	G	alu	3PU
chr1	9799654	T	C	alu	INT
chr1	9800146	T	C	alu	INT
chr1	10001695	T	C	alu	5PU
chr1	10008451	A	G	alu	5PU
chr1	10008483	A	G	alu	5PU
chr1	10009728	A	G	alu	5PU
chr1	10030536	A	G	alu	5PU
chr1	10030570	A	G	alu	5PU
chr1	10031644	A	G	alu	5PU
chr1	10031839	A	G	alu	5PU
chr1	10041373	A	G	alu	3PU
chr1	10042955	A	G	alu	3PU
chr1	10042987	A	G	alu	3PU
chr1	10042988	A	G	alu	3PU
chr1	10042993	A	G	alu	3PU
chr1	10043043	A	G	alu	3PU
chr1	10043053	A	G	alu	3PU
chr1	10043079	A	G	alu	3PU
chr1	10043089	A	G	alu	3PU
chr1	10043358	A	G	alu	3PU
chr1	10043526	A	G	alu	3PU
chr1	10043527	A	G	alu	3PU
chr1	10044137	A	G	alu	3PU
chr1	10044206	A	G	alu	3PU
chr1	10044209	A	G	alu	3PU
chr1	10044235	A	G	alu	3PU
chr1	10044245	A	G	alu	3PU
chr1	10044272	A	G	alu	3PU
chr1	10044310	A	G	alu	3PU
chr1	10149267	A	G	alu	INT
chr1	10152178	A	G	alu	INT
chr1	10198340	A	G	alu	INT
chr1	10198342	A	G	alu	INT
chr1	10198362	A	G	alu	INT
chr1	10213965	A	G	alu	INT
chr1	10216415	A	G	alu	INT
chr1	10224256	A	G	alu	INT
chr1	10224431	A	G	alu	INT
chr1	10224484	A	G	alu	INT
chr1	10224525	A	G	alu	INT
chr1	10350620	A	G	alu	INT
chr1	10440643	A	G	alu	3PU
chr1	10461097	A	G	alu	INT
chr1	10461115	A	G	alu	INT
chr1	10461238	A	G	alu	INT
chr1	10462379	A	G	alu	INT
chr1	10462380	A	G	alu	INT
chr1	10462389	A	G	alu	INT
chr1	10470379	A	G	alu	INT
chr1	10470420	A	G	alu	INT
chr1	10477897	A	G	alu	INT
chr1	10477969	A	G	alu	INT
chr1	10491832	A	G	alu	INT
chr1	10496657	A	G	alu	INT
chr1	10496683	A	G	alu	INT
chr1	10506809	A	G	alu	INT
chr1	10509118	A	G	alu	INT
chr1	10509131	A	G	alu	INT
chr1	10509139	A	G	alu	INT
chr1	10517313	T	C	alu	3PU
chr1	10517512	T	C	alu	3PU
chr1	10517527	T	C	alu	3PU
chr1	10517613	T	C	alu	3PU
chr1	10517623	T	C	alu	3PU
chr1	10517653	T	C	alu	3PU
chr1	10519048	T	C	alu	3PU
chr1	10519064	T	C	alu	3PU
chr1	10519888	T	C	alu	3PU
chr1	10520067	T	C	alu	3PU
chr1	10520097	T	C	alu	3PU
chr1	10520099	T	C	alu	3PU
chr1	10520136	T	C	alu	3PU
chr1	10520180	T	C	alu	3PU
chr1	10520219	T	C	alu	3PU
chr1	10520258	T	C	alu	3PU
chr1	10520296	T	C	alu	3PU
chr1	10520378	T	C	alu	3PU
chr1	10520439	T	C	alu	3PU
chr1	10520487	T	C	alu	3PU
chr1	10520715	T	C	alu	3PU
chr1	10520735	T	C	alu	3PU
chr1	10520751	T	C	alu	3PU
chr1	10520819	T	C	alu	3PU
chr1	10521130	T	C	alu	3PU
chr1	10521170	T	C	alu	3PU
chr1	10521200	T	C	alu	3PU
chr1	10521238	T	C	alu	3PU
chr1	10522072	T	C	alu	INT
chr1	10523915	T	C	alu	INT
chr1	10602746	A	G	alu	5PU
chr1	10602751	A	G	alu	5PU
chr1	10603211	A	G	alu	5PU
chr1	10603248	A	G	alu	5PU
chr1	10603286	A	G	alu	5PU
chr1	10603331	A	G	alu	5PU
chr1	10603333	A	G	alu	5PU
chr1	10603715	A	G	alu	5PU
chr1	10603764	A	G	alu	5PU
chr1	10603793	A	G	alu	5PU
chr1	10603803	A	G	alu	5PU
chr1	10603846	A	G	alu	5PU
chr1	10603854	A	G	alu	5PU
chr1	10603919	A	G	alu	5PU
chr1	10606090	A	G	alu	5PU
chr1	10606413	A	G	alu	5PU
chr1	10606422	A	G	alu	5PU
chr1	10606502	A	G	alu	5PU
chr1	10634906	A	G	alu	5PU
chr1	10636990	A	G	alu	5PU
chr1	10637209	A	G	alu	5PU
chr1	10637857	A	G	alu	5PU
chr1	10637865	A	G	alu	5PU
chr1	11080711	A	G	alu	INT
chr1	11080926	A	G	alu	INT
chr1	11081282	A	G	alu	INT
chr1	11081296	A	G	alu	INT
chr1	11081337	A	G	alu	INT
chr1	11081474	A	G	alu	INT
chr1	11081791	A	G	alu	INT
chr1	11081942	A	G	alu	INT
chr1	11117918	T	C	alu	3PU
chr1	11117944	T	C	alu	3PU
chr1	11118009	T	C	alu	3PU
chr1	11118029	T	C	alu	3PU
chr1	11118506	T	C	alu	3PU
chr1	11118535	T	C	alu	3PU
chr1	11133328	T	C	alu	INT
chr1	11133461	T	C	alu	INT
chr1	11133702	T	C	alu	INT
chr1	11133830	T	C	alu	INT
chr1	11138082	T	C	alu	INT
chr1	11138085	T	C	alu	INT
chr1	11138184	T	C	alu	INT
chr1	11138237	T	C	alu	INT
chr1	11138300	T	C	alu	INT
chr1	11138587	T	C	alu	INT
chr1	11139726	T	C	alu	INT
chr1	11143146	T	C	alu	INT
chr1	11143174	T	C	alu	INT
chr1	11143179	T	C	alu	INT
chr1	11143182	T	C	alu	INT
chr1	11143183	T	C	alu	INT
chr1	11143184	T	C	alu	INT
chr1	11143185	T	C	alu	INT
chr1	11143205	T	C	alu	INT
chr1	11143462	T	C	alu	INT
chr1	11143507	T	C	alu	INT
chr1	11143532	T	C	alu	INT
chr1	11143536	T	C	alu	INT
chr1	11143580	T	C	alu	INT
chr1	11143583	T	C	alu	INT
chr1	11178950	T	C	alu	INT
chr1	11719183	A	G	alu	INT
chr1	11719646	A	G	alu	INT
chr1	11725878	A	G	alu	5PU
chr1	11725888	A	G	alu	5PU
chr1	11726349	A	G	alu	5PU
chr1	11781965	A	G	alu	3PU
chr1	11782059	A	G	alu	3PU
chr1	11785182	A	G	alu	3PU
chr1	11785333	A	G	alu	3PU
chr1	11785348	A	G	alu	3PU
chr1	11803334	A	G	alu	INT
chr1	11803347	A	G	alu	INT
chr1	11803724	A	G	alu	INT
chr1	11803810	A	G	alu	INT
chr1	11803875	A	G	alu	INT
chr1	11803897	A	G	alu	INT
chr1	11803899	A	G	alu	INT
chr1	11804127	A	G	alu	INT
chr1	11804151	A	G	alu	INT
chr1	11804168	A	G	alu	INT
chr1	11804171	A	G	alu	INT
chr1	11804173	A	G	alu	INT
chr1	11804211	A	G	alu	INT
chr1	11804235	A	G	alu	INT
chr1	11804238	A	G	alu	INT
chr1	11804247	A	G	alu	INT
chr1	11804251	A	G	alu	INT
chr1	11804252	A	G	alu	INT
chr1	11857090	T	C	alu	INT
chr1	11857167	T	C	alu	INT
chr1	11857170	T	C	alu	INT
chr1	11857209	T	C	alu	INT
chr1	11857222	T	C	alu	INT
chr1	11857429	T	C	alu	INT
chr1	11881528	A	G	alu	INT
chr1	11882347	A	G	alu	INT
chr1	11882349	A	G	alu	INT
chr1	11882409	A	G	alu	INT
chr1	11882416	A	G	alu	INT
chr1	11883455	A	G	alu	INT
chr1	11899412	A	G	alu	INT
chr1	12001921	A	G	alu	INT
chr1	12003471	A	G	alu	INT
chr1	12004112	A	G	alu	INT
chr1	12004118	A	G	alu	INT
chr1	12004127	A	G	alu	INT
chr1	12004210	A	G	alu	INT
chr1	12004211	A	G	alu	INT
chr1	12004215	A	G	alu	INT
chr1	12004272	A	G	alu	INT
chr1	12004274	A	G	alu	INT
chr1	12005376	A	G	alu	INT
chr1	12005390	A	G	alu	INT
chr1	12005395	A	G	alu	INT
chr1	12006001	A	G	alu	INT
chr1	12007106	A	G	alu	INT
chr1	12013190	A	G	alu	INT
chr1	12014185	A	G	alu	INT
chr1	12014197	A	G	alu	INT
chr1	12016334	A	G	alu	INT
chr1	12029886	A	G	alu	INT
chr1	12030409	A	G	alu	INT
chr1	12033410	A	G	alu	INT
chr1	12033423	A	G	alu	INT
chr1	12033483	A	G	alu	INT
chr1	12058367	A	G	alu	INT
chr1	12059598	A	G	alu	INT
chr1	12060023	A	G	alu	INT
chr1	12060033	A	G	alu	INT
chr1	12061197	A	G	alu	INT
chr1	12083179	A	G	alu	INT
chr1	12083260	A	G	alu	INT
chr1	12083270	A	G	alu	INT
chr1	12084571	A	G	alu	INT
chr1	12086184	A	G	alu	INT
chr1	12086310	A	G	alu	INT
chr1	12086346	A	G	alu	INT
chr1	12087159	A	G	alu	INT
chr1	12087166	A	G	alu	INT
chr1	12087183	A	G	alu	INT
chr1	12087256	A	G	alu	INT
chr1	12088063	A	G	alu	INT
chr1	12088184	A	G	alu	INT
chr1	12088196	A	G	alu	INT
chr1	12090777	A	G	alu	INT
chr1	12256129	A	G	alu	INT
chr1	12256179	A	G	alu	INT
chr1	12257084	A	G	alu	INT
chr1	12257225	A	G	alu	INT
chr1	12258954	A	G	alu	INT
chr1	12261206	A	G	alu	INT
chr1	12266254	A	G	alu	INT
chr1	12266324	A	G	alu	INT
chr1	12628696	T	C	alu	INT
chr1	12628737	T	C	alu	INT
chr1	12628738	T	C	alu	INT
chr1	12628840	T	C	alu	INT
chr1	12629731	T	C	alu	INT
chr1	12629812	T	C	alu	INT
chr1	12634302	T	C	alu	INT
chr1	12634378	T	C	alu	INT
chr1	12634387	T	C	alu	INT
chr1	12634468	T	C	alu	INT
chr1	12635111	T	C	alu	INT
chr1	12635120	T	C	alu	INT
chr1	12636468	T	C	alu	INT
chr1	12664964	T	C	alu	INT
chr1	14094243	A	G	alu	5PU
chr1	15367734	A	G	alu	INT
chr1	15521485	A	G	alu	5PU
chr1	15766256	A	G	alu	INT
chr1	15766258	A	G	alu	INT
chr1	15818008	T	C	alu	3PU
chr1	15818035	T	C	alu	3PU
chr1	15818239	T	C	alu	3PU
chr1	15818247	T	C	alu	3PU
chr1	15842306	T	C	alu	INT
chr1	15898589	A	G	alu	INT
chr1	16056941	A	G	alu	INT
chr1	16072020	A	G	alu	INT
chr1	16086455	A	G	alu	5PU
chr1	16086761	A	G	alu	5PU
chr1	16086839	A	G	alu	5PU
chr1	16086847	A	G	alu	5PU
chr1	16086848	A	G	alu	5PU
chr1	16086849	A	G	alu	5PU
chr1	16088897	A	G	alu	5PU
chr1	16088932	A	G	alu	5PU
chr1	16089127	A	G	alu	5PU
chr1	16089612	A	G	alu	5PU
chr1	16089942	A	G	alu	5PU
chr1	16090369	A	G	alu	5PU
chr1	16096296	A	G	alu	INT
chr1	16096314	A	G	alu	INT
chr1	16097528	A	G	alu	INT
chr1	16097552	A	G	alu	INT
chr1	16097618	A	G	alu	INT
chr1	16099463	A	G	alu	INT
chr1	16099465	A	G	alu	INT
chr1	16099666	A	G	alu	INT
chr1	16099890	A	G	alu	INT
chr1	16099919	A	G	alu	INT
chr1	16100081	A	G	alu	INT
chr1	16104143	A	G	alu	INT
chr1	16104155	A	G	alu	INT
chr1	16104197	A	G	alu	INT
chr1	16106027	A	G	alu	INT
chr1	16106429	A	G	alu	INT
chr1	16106516	A	G	alu	INT
chr1	16106566	A	G	alu	INT
chr1	16107667	A	G	alu	INT
chr1	16107669	A	G	alu	INT
chr1	16107670	A	G	alu	INT
chr1	16107703	A	G	alu	INT
chr1	16107732	A	G	alu	INT
chr1	16107834	A	G	alu	INT
chr1	16107836	A	G	alu	INT
chr1	16108353	A	G	alu	INT
chr1	16108420	A	G	alu	INT
chr1	16108723	A	G	alu	INT
chr1	16108782	A	G	alu	INT
chr1	16108823	A	G	alu	INT
chr1	16110151	A	G	alu	INT
chr1	16110243	A	G	alu	INT
chr1	16110262	A	G	alu	INT
chr1	16110284	A	G	alu	INT
chr1	16110446	A	G	alu	INT
chr1	16110561	A	G	alu	INT
chr1	16110605	A	G	alu	INT
chr1	16110608	A	G	alu	INT
chr1	16457222	T	C	alu	INT
chr1	16457249	T	C	alu	INT
chr1	16457263	T	C	alu	INT
chr1	16457273	T	C	alu	INT
chr1	16462486	T	C	alu	INT
chr1	16462517	T	C	alu	INT
chr1	16462565	T	C	alu	INT
chr1	16462992	T	C	alu	INT
chr1	16463031	T	C	alu	INT
chr1	16463508	T	C	alu	INT
chr1	16464087	T	C	alu	INT
chr1	16555605	T	C	alu	INT
chr1	16555606	T	C	alu	INT
chr1	16608289	T	C	alu	INT
chr1	16608316	T	C	alu	INT
chr1	16609122	T	C	alu	INT
chr1	16611417	T	C	alu	INT
chr1	16632182	T	C	alu	INT
chr1	16633305	T	C	alu	INT
chr1	16633566	T	C	alu	INT
chr1	16633569	T	C	alu	INT
chr1	16633871	T	C	alu	INT
chr1	16633880	T	C	alu	INT
chr1	16633992	T	C	alu	INT
chr1	16641221	T	C	alu	INT
chr1	16643081	T	C	alu	5PU
chr1	16643144	T	C	alu	5PU
chr1	16646375	T	C	alu	5PU
chr1	16646405	T	C	alu	5PU
chr1	16769296	A	G	alu	INT
chr1	17255596	A	G	alu	INT
chr1	17255598	A	G	alu	INT
chr1	17274569	A	G	alu	INT
chr1	17278466	A	G	alu	INT
chr1	17278467	A	G	alu	INT
chr1	17278473	A	G	alu	INT
chr1	17278487	A	G	alu	INT
chr1	17278516	A	G	alu	INT
chr1	17278620	A	G	alu	INT
chr1	17278796	A	G	alu	INT
chr1	17278826	A	G	alu	INT
chr1	17278829	A	G	alu	INT
chr1	17278830	A	G	alu	INT
chr1	17278833	A	G	alu	INT
chr1	17278882	A	G	alu	INT
chr1	17278892	A	G	alu	INT
chr1	17278900	A	G	alu	INT
chr1	17278912	A	G	alu	INT
chr1	17283740	A	G	alu	INT
chr1	17289018	A	G	alu	INT
chr1	17329796	T	C	alu	INT
chr1	17329802	T	C	alu	INT
chr1	17329808	T	C	alu	INT
chr1	17329809	T	C	alu	INT
chr1	17330052	T	C	alu	INT
chr1	17330403	T	C	alu	INT
chr1	17330412	T	C	alu	INT
chr1	17330424	T	C	alu	INT
chr1	17347931	T	C	alu	INT
chr1	17347933	T	C	alu	INT
chr1	17638748	A	G	alu	INT
chr1	17741220	T	C	alu	INT
chr1	17742479	T	C	alu	INT
chr1	17742482	T	C	alu	INT
chr1	17742526	T	C	alu	INT
chr1	17744170	T	C	alu	INT
chr1	19506843	T	C	alu	INT
chr1	19542239	T	C	alu	3PU
chr1	19542250	T	C	alu	3PU
chr1	19542310	T	C	alu	3PU
chr1	19542415	T	C	alu	3PU
chr1	19542456	T	C	alu	3PU
chr1	19542463	T	C	alu	3PU
chr1	19542464	T	C	alu	3PU
chr1	19543247	T	C	alu	3PU
chr1	19543249	T	C	alu	3PU
chr1	19543349	T	C	alu	3PU
chr1	19543356	T	C	alu	3PU
chr1	19543373	T	C	alu	3PU
chr1	19543456	T	C	alu	3PU
chr1	19543457	T	C	alu	3PU
chr1	19543459	T	C	alu	3PU
chr1	19543465	T	C	alu	3PU
chr1	19543785	T	C	alu	3PU
chr1	19543797	T	C	alu	3PU
chr1	19543798	T	C	alu	3PU
chr1	19543824	T	C	alu	3PU
chr1	19543850	T	C	alu	3PU
chr1	19543879	T	C	alu	3PU
chr1	19543895	T	C	alu	3PU
chr1	19543899	T	C	alu	3PU
chr1	19543973	T	C	alu	3PU
chr1	19543997	T	C	alu	3PU
chr1	19544002	T	C	alu	3PU
chr1	19544009	T	C	alu	3PU
chr1	19558253	T	C	alu	INT
chr1	19558389	T	C	alu	INT
chr1	19558632	T	C	alu	INT
chr1	19558634	T	C	alu	INT
chr1	19579054	A	G	alu	INT
chr1	19585553	A	G	alu	3PU
chr1	19586458	A	G	alu	3PU
chr1	19586501	A	G	alu	3PU
chr1	19592920	T	C	alu	3PU
chr1	19592925	T	C	alu	3PU
chr1	19631287	T	C	alu	INT
chr1	19631431	T	C	alu	INT
chr1	19631997	T	C	alu	INT
chr1	19632022	T	C	alu	INT
chr1	19632037	T	C	alu	INT
chr1	19632060	T	C	alu	INT
chr1	19655630	A	G	alu	3PU
chr1	19747198	T	C	alu	INT
chr1	19749131	T	C	alu	INT
chr1	19750183	T	C	alu	INT
chr1	19936516	A	G	alu	5PU
chr1	19954673	A	G	alu	5PU
chr1	19954949	A	G	alu	5PU
chr1	19955049	A	G	alu	5PU
chr1	19955055	A	G	alu	5PU
chr1	19955061	A	G	alu	5PU
chr1	19955069	A	G	alu	5PU
chr1	19963581	A	G	alu	5PU
chr1	20010845	T	C	alu	INT
chr1	20010900	T	C	alu	INT
chr1	20011635	T	C	alu	INT
chr1	20011646	T	C	alu	INT
chr1	20011652	T	C	alu	INT
chr1	20012299	T	C	alu	INT
chr1	20012383	T	C	alu	INT
chr1	20012388	T	C	alu	INT
chr1	20019164	T	C	alu	INT
chr1	20019178	T	C	alu	INT
chr1	20019864	T	C	alu	INT
chr1	20019893	T	C	alu	INT
chr1	20978457	T	C	alu	3PU
chr1	21077449	T	C	alu	INT
chr1	21078496	T	C	alu	INT
chr1	21078893	T	C	alu	INT
chr1	21079508	T	C	alu	INT
chr1	21081804	T	C	alu	INT
chr1	21081816	T	C	alu	INT
chr1	21081840	T	C	alu	INT
chr1	21081956	T	C	alu	INT
chr1	21081958	T	C	alu	INT
chr1	21082062	T	C	alu	INT
chr1	21082987	T	C	alu	INT
chr1	21083251	T	C	alu	INT
chr1	21083256	T	C	alu	INT
chr1	21083276	T	C	alu	INT
chr1	21083277	T	C	alu	INT
chr1	21083305	T	C	alu	INT
chr1	21083337	T	C	alu	INT
chr1	21083340	T	C	alu	INT
chr1	21083387	T	C	alu	INT
chr1	21083405	T	C	alu	INT
chr1	21083470	T	C	alu	INT
chr1	21083476	T	C	alu	INT
chr1	21085217	T	C	alu	INT
chr1	21085345	T	C	alu	INT
chr1	21086608	T	C	alu	INT
chr1	21086958	T	C	alu	INT
chr1	21108240	T	C	alu	5PU
chr1	21108244	T	C	alu	5PU
chr1	21108248	T	C	alu	5PU
chr1	21108720	T	C	alu	5PU
chr1	21108734	T	C	alu	5PU
chr1	21109496	T	C	alu	5PU
chr1	21109949	T	C	alu	5PU
chr1	21140663	T	C	alu	INT
chr1	21178676	T	C	alu	INT
chr1	21178677	T	C	alu	INT
chr1	21265345	T	C	alu	INT
chr1	21271462	T	C	alu	INT
chr1	21272021	T	C	alu	INT
chr1	21272026	T	C	alu	INT
chr1	21272070	T	C	alu	INT
chr1	21440813	T	C	alu	5PU
chr1	21440815	T	C	alu	5PU
chr1	21440818	T	C	alu	5PU
chr1	21448146	T	C	alu	5PU
chr1	21459898	T	C	alu	5PU
chr1	21547837	T	C	alu	INT
chr1	21547839	T	C	alu	INT
chr1	21547864	T	C	alu	INT
chr1	21547866	T	C	alu	INT
chr1	21549168	T	C	alu	INT
chr1	21549223	T	C	alu	INT
chr1	21549252	T	C	alu	INT
chr1	21549288	T	C	alu	INT
chr1	21549536	T	C	alu	INT
chr1	21549663	T	C	alu	INT
chr1	21549850	T	C	alu	INT
chr1	21555134	T	C	alu	INT
chr1	21555157	T	C	alu	INT
chr1	21555195	T	C	alu	INT
chr1	21555348	T	C	alu	INT
chr1	21555529	T	C	alu	INT
chr1	21555600	T	C	alu	INT
chr1	21555606	T	C	alu	INT
chr1	21555607	T	C	alu	INT
chr1	21556413	T	C	alu	INT
chr1	21556570	T	C	alu	INT
chr1	21556572	T	C	alu	INT
chr1	21556599	T	C	alu	INT
chr1	21556612	T	C	alu	INT
chr1	21556638	T	C	alu	INT
chr1	21556643	T	C	alu	INT
chr1	21556977	T	C	alu	INT
chr1	21557017	T	C	alu	INT
chr1	21557018	T	C	alu	INT
chr1	21557054	T	C	alu	INT
chr1	21557503	T	C	alu	INT
chr1	21558085	T	C	alu	INT
chr1	21558086	T	C	alu	INT
chr1	21565348	T	C	alu	INT
chr1	21566526	T	C	alu	INT
chr1	21566936	T	C	alu	INT
chr1	21567684	T	C	alu	INT
chr1	21580066	T	C	alu	INT
chr1	21580074	T	C	alu	INT
chr1	21609573	T	C	alu	INT
chr1	21624302	T	C	alu	INT
chr1	21643465	T	C	alu	INT
chr1	21655180	T	C	alu	INT
chr1	21656870	T	C	alu	INT
chr1	21656886	T	C	alu	INT
chr1	21656917	T	C	alu	INT
chr1	21656920	T	C	alu	INT
chr1	21656927	T	C	alu	INT
chr1	21656956	T	C	alu	INT
chr1	21657003	T	C	alu	INT
chr1	21657010	T	C	alu	INT
chr1	21657633	T	C	alu	INT
chr1	21657639	T	C	alu	INT
chr1	21657730	T	C	alu	INT
chr1	21657764	T	C	alu	INT
chr1	21855042	A	G	alu	5PU
chr1	21855047	A	G	alu	5PU
chr1	22009202	T	C	alu	INT
chr1	22009244	T	C	alu	INT
chr1	22009256	T	C	alu	INT
chr1	22009259	T	C	alu	INT
chr1	22009268	T	C	alu	INT
chr1	22009308	T	C	alu	INT
chr1	22009341	T	C	alu	INT
chr1	22010022	T	C	alu	INT
chr1	22010092	T	C	alu	INT
chr1	22011904	T	C	alu	INT
chr1	22011923	T	C	alu	INT
chr1	22011933	T	C	alu	INT
chr1	22012009	T	C	alu	INT
chr1	22012359	T	C	alu	INT
chr1	22014892	T	C	alu	INT
chr1	22015079	T	C	alu	INT
chr1	22017092	T	C	alu	INT
chr1	22017138	T	C	alu	INT
chr1	22017168	T	C	alu	INT
chr1	22017221	T	C	alu	INT
chr1	22017695	T	C	alu	INT
chr1	22034984	T	C	alu	INT
chr1	22035531	T	C	alu	INT
chr1	22076355	T	C	alu	INT
chr1	22076389	T	C	alu	INT
chr1	22077227	T	C	alu	INT
chr1	22077292	T	C	alu	INT
chr1	22091113	T	C	alu	INT
chr1	22101851	T	C	alu	INT
chr1	22140429	A	G	alu	INT
chr1	22153099	T	C	alu	INT
chr1	22153111	T	C	alu	INT
chr1	22153184	T	C	alu	INT
chr1	22153257	T	C	alu	INT
chr1	22153261	T	C	alu	INT
chr1	22153535	T	C	alu	INT
chr1	22153544	T	C	alu	INT
chr1	22153601	T	C	alu	INT
chr1	22153700	T	C	alu	INT
chr1	22163846	T	C	alu	INT
chr1	22163912	T	C	alu	INT
chr1	22163936	T	C	alu	INT
chr1	22164394	T	C	alu	INT
chr1	22164437	T	C	alu	INT
chr1	22164463	T	C	alu	INT
chr1	22164507	T	C	alu	INT
chr1	22164546	T	C	alu	INT
chr1	22164615	T	C	alu	INT
chr1	22171496	T	C	alu	INT
chr1	22171906	T	C	alu	INT
chr1	22171974	T	C	alu	INT
chr1	22172048	T	C	alu	INT
chr1	22172049	T	C	alu	INT
chr1	22172050	T	C	alu	INT
chr1	22172115	T	C	alu	INT
chr1	22172151	T	C	alu	INT
chr1	22172158	T	C	alu	INT
chr1	22185546	T	C	alu	INT
chr1	22209939	T	C	alu	INT
chr1	22209949	T	C	alu	INT
chr1	22245714	T	C	alu	INT
chr1	22245716	T	C	alu	INT
chr1	22246475	T	C	alu	INT
chr1	22246651	T	C	alu	INT
chr1	22252492	T	C	alu	INT
chr1	22253098	T	C	alu	INT
chr1	22254996	T	C	alu	INT
chr1	22255114	T	C	alu	INT
chr1	22255131	T	C	alu	INT
chr1	22255139	T	C	alu	INT
chr1	22257045	T	C	alu	INT
chr1	22257049	T	C	alu	INT
chr1	22257084	T	C	alu	INT
chr1	22257101	T	C	alu	INT
chr1	22257123	T	C	alu	INT
chr1	22257191	T	C	alu	INT
chr1	22261017	T	C	alu	INT
chr1	22261497	T	C	alu	INT
chr1	22261511	T	C	alu	INT
chr1	22380783	A	G	alu	5PU
chr1	22392324	A	G	alu	5PU
chr1	22392329	A	G	alu	5PU
chr1	22392352	A	G	alu	5PU
chr1	22392391	A	G	alu	5PU
chr1	22393466	A	G	alu	5PU
chr1	22398797	A	G	alu	5PU
chr1	22398864	A	G	alu	5PU
chr1	22399871	A	G	alu	5PU
chr1	22399889	A	G	alu	5PU
chr1	22399911	A	G	alu	5PU
chr1	22399912	A	G	alu	5PU
chr1	22399934	A	G	alu	5PU
chr1	22399953	A	G	alu	5PU
chr1	22400247	A	G	alu	5PU
chr1	22400379	A	G	alu	5PU
chr1	22400382	A	G	alu	5PU
chr1	22400418	A	G	alu	5PU
chr1	22400776	A	G	alu	5PU
chr1	22400843	A	G	alu	5PU
chr1	22401181	A	G	alu	5PU
chr1	22402697	A	G	alu	5PU
chr1	22402703	A	G	alu	5PU
chr1	22402712	A	G	alu	5PU
chr1	22402724	A	G	alu	5PU
chr1	22402733	A	G	alu	5PU
chr1	22402752	A	G	alu	5PU
chr1	22402757	A	G	alu	5PU
chr1	22402767	A	G	alu	5PU
chr1	22402795	A	G	alu	5PU
chr1	22402808	A	G	alu	5PU
chr1	22402824	A	G	alu	5PU
chr1	22402830	A	G	alu	5PU
chr1	22402831	A	G	alu	5PU
chr1	22402836	A	G	alu	5PU
chr1	22402892	A	G	alu	5PU
chr1	22403440	A	G	alu	5PU
chr1	22403551	A	G	alu	5PU
chr1	22403590	A	G	alu	5PU
chr1	23208295	A	G	alu	INT
chr1	23226637	A	G	alu	INT
chr1	23228422	A	G	alu	INT
chr1	23228519	A	G	alu	INT
chr1	23228524	A	G	alu	INT
chr1	23471491	T	C	alu	5PU
chr1	23471496	T	C	alu	5PU
chr1	23480957	T	C	alu	5PU
chr1	23481018	T	C	alu	5PU
chr1	23497381	T	C	alu	5PU
chr1	23499634	T	C	alu	5PU
chr1	23502748	T	C	alu	5PU
chr1	23652456	T	C	alu	INT
chr1	23656370	T	C	alu	INT
chr1	23660436	T	C	alu	INT
chr1	23660440	T	C	alu	INT
chr1	23660479	T	C	alu	INT
chr1	23660610	T	C	alu	INT
chr1	23662673	T	C	alu	INT
chr1	23662731	T	C	alu	INT
chr1	23662753	T	C	alu	INT
chr1	23784077	T	C	alu	INT
chr1	23784086	T	C	alu	INT
chr1	23784233	T	C	alu	INT
chr1	23787918	T	C	alu	INT
chr1	24072620	A	G	alu	INT
chr1	24080312	A	G	alu	INT
chr1	24107856	A	G	alu	INT
chr1	24107868	A	G	alu	INT
chr1	24107903	A	G	alu	INT
chr1	24149932	T	C	alu	INT
chr1	24173233	T	C	alu	INT
chr1	24300626	T	C	alu	INT
chr1	24864918	A	G	alu	3PU
chr1	24864926	A	G	alu	3PU
chr1	24865110	A	G	alu	3PU
chr1	24985675	A	G	alu	INT
chr1	24985676	A	G	alu	INT
chr1	24990203	A	G	alu	INT
chr1	24990247	A	G	alu	INT
chr1	24990248	A	G	alu	INT
chr1	24990257	A	G	alu	INT
chr1	24990264	A	G	alu	INT
chr1	24990323	A	G	alu	INT
chr1	25074361	A	G	alu	INT
chr1	25076707	A	G	alu	INT
chr1	25081362	A	G	alu	INT
chr1	25084512	A	G	alu	INT
chr1	25112223	A	G	alu	INT
chr1	25140339	A	G	alu	INT
chr1	25556015	T	C	alu	INT
chr1	25577934	T	C	alu	5PU
chr1	25579671	T	C	alu	5PU
chr1	25586003	T	C	alu	5PU
chr1	25658625	T	C	alu	5PU
chr1	25671702	A	G	alu	INT
chr1	25671817	A	G	alu	INT
chr1	25680611	A	G	alu	INT
chr1	25781077	A	G	alu	INT
chr1	25781090	A	G	alu	INT
chr1	25781147	A	G	alu	INT
chr1	25781175	A	G	alu	INT
chr1	25782664	A	G	alu	INT
chr1	25822244	A	G	alu	INT
chr1	25822277	A	G	alu	INT
chr1	25822716	A	G	alu	INT
chr1	25822772	A	G	alu	INT
chr1	25822828	A	G	alu	INT
chr1	25822886	A	G	alu	INT
chr1	25875075	A	G	alu	INT
chr1	25875330	A	G	alu	INT
chr1	26102478	A	G	alu	INT
chr1	26102963	A	G	alu	INT
chr1	26127889	A	G	alu	INT
chr1	26127894	A	G	alu	INT
chr1	26127950	A	G	alu	INT
chr1	26127987	A	G	alu	INT
chr1	26127990	A	G	alu	INT
chr1	26127995	A	G	alu	INT
chr1	26128001	A	G	alu	INT
chr1	26128004	A	G	alu	INT
chr1	26128030	A	G	alu	INT
chr1	26128040	A	G	alu	INT
chr1	26128066	A	G	alu	INT
chr1	26128069	A	G	alu	INT
chr1	26128133	A	G	alu	INT
chr1	26128643	A	G	alu	INT
chr1	26128701	A	G	alu	INT
chr1	26128702	A	G	alu	INT
chr1	26129052	A	G	alu	INT
chr1	26130220	A	G	alu	INT
chr1	26130293	A	G	alu	INT
chr1	26130355	A	G	alu	INT
chr1	26130379	A	G	alu	INT
chr1	26130404	A	G	alu	INT
chr1	26130414	A	G	alu	INT
chr1	26154137	A	G	alu	INT
chr1	26154918	A	G	alu	INT
chr1	26160999	T	C	alu	3PU
chr1	26191132	T	C	alu	5PU
chr1	26191220	T	C	alu	5PU
chr1	26191300	T	C	alu	5PU
chr1	26191458	T	C	alu	5PU
chr1	26192111	T	C	alu	5PU
chr1	26193339	T	C	alu	5PU
chr1	26193659	T	C	alu	5PU
chr1	26193666	T	C	alu	5PU
chr1	26301825	T	C	alu	INT
chr1	26582779	A	G	alu	INT
chr1	26600300	A	G	alu	INT
chr1	26764960	A	G	alu	INT
chr1	26765033	A	G	alu	INT
chr1	26765053	A	G	alu	INT
chr1	26765141	A	G	alu	INT
chr1	26765145	A	G	alu	INT
chr1	26765436	A	G	alu	INT
chr1	26765445	A	G	alu	INT
chr1	26765455	A	G	alu	INT
chr1	26765477	A	G	alu	INT
chr1	26765523	A	G	alu	INT
chr1	26765631	A	G	alu	INT
chr1	26765665	A	G	alu	INT
chr1	26765698	A	G	alu	INT
chr1	26766368	A	G	alu	INT
chr1	26766376	A	G	alu	INT
chr1	26766377	A	G	alu	INT
chr1	26766428	A	G	alu	INT
chr1	26766454	A	G	alu	INT
chr1	26766469	A	G	alu	INT
chr1	26766470	A	G	alu	INT
chr1	26766474	A	G	alu	INT
chr1	26766477	A	G	alu	INT
chr1	26766484	A	G	alu	INT
chr1	26766516	A	G	alu	INT
chr1	26766520	A	G	alu	INT
chr1	26766570	A	G	alu	INT
chr1	26767738	A	G	alu	INT
chr1	26767790	A	G	alu	INT
chr1	26767794	A	G	alu	INT
chr1	26767815	A	G	alu	INT
chr1	26767819	A	G	alu	INT
chr1	26767851	A	G	alu	INT
chr1	26767855	A	G	alu	INT
chr1	26767856	A	G	alu	INT
chr1	26767877	A	G	alu	INT
chr1	26767888	A	G	alu	INT
chr1	26767929	A	G	alu	INT
chr1	26768118	A	G	alu	INT
chr1	26768208	A	G	alu	INT
chr1	26768209	A	G	alu	INT
chr1	26768210	A	G	alu	INT
chr1	26768230	A	G	alu	INT
chr1	26768233	A	G	alu	INT
chr1	26768272	A	G	alu	INT
chr1	26768299	A	G	alu	INT
chr1	26768302	A	G	alu	INT
chr1	26774203	A	G	alu	INT
chr1	26774224	A	G	alu	INT
chr1	26774225	A	G	alu	INT
chr1	26774238	A	G	alu	INT
chr1	26774282	A	G	alu	INT
chr1	26774866	A	G	alu	INT
chr1	26774914	A	G	alu	INT
chr1	26774922	A	G	alu	INT
chr1	26774923	A	G	alu	INT
chr1	26782187	A	G	alu	INT
chr1	26782736	A	G	alu	INT
chr1	26782760	A	G	alu	INT
chr1	26783764	A	G	alu	INT
chr1	26875027	A	G	alu	INT
chr1	26875118	A	G	alu	INT
chr1	26885935	A	G	alu	INT
chr1	27064205	A	G	alu	INT
chr1	27102971	A	G	alu	INT
chr1	27103760	A	G	alu	INT
chr1	27103776	A	G	alu	INT
chr1	27104117	A	G	alu	INT
chr1	27104430	A	G	alu	INT
chr1	27104510	A	G	alu	INT
chr1	27104632	A	G	alu	INT
chr1	27121992	A	G	alu	INT
chr1	27122517	A	G	alu	INT
chr1	27169734	A	G	alu	INT
chr1	27202831	T	C	alu	3PU
chr1	27202845	T	C	alu	3PU
chr1	27202888	T	C	alu	3PU
chr1	27202901	T	C	alu	3PU
chr1	27202960	T	C	alu	3PU
chr1	27202982	T	C	alu	3PU
chr1	27204358	T	C	alu	3PU
chr1	27204412	T	C	alu	3PU
chr1	27204424	T	C	alu	3PU
chr1	27204436	T	C	alu	3PU
chr1	27204437	T	C	alu	3PU
chr1	27204440	T	C	alu	3PU
chr1	27204447	T	C	alu	3PU
chr1	27204516	T	C	alu	3PU
chr1	27204521	T	C	alu	3PU
chr1	27204865	T	C	alu	3PU
chr1	27204869	T	C	alu	3PU
chr1	27204913	T	C	alu	3PU
chr1	27204950	T	C	alu	3PU
chr1	27204955	T	C	alu	3PU
chr1	27205164	T	C	alu	3PU
chr1	27205224	T	C	alu	3PU
chr1	27205359	T	C	alu	3PU
chr1	27206932	T	C	alu	INT
chr1	27206968	T	C	alu	INT
chr1	27206977	T	C	alu	INT
chr1	27206986	T	C	alu	INT
chr1	27207074	T	C	alu	INT
chr1	27207075	T	C	alu	INT
chr1	27207097	T	C	alu	INT
chr1	27208108	T	C	alu	INT
chr1	27208192	T	C	alu	INT
chr1	27208544	T	C	alu	INT
chr1	27208625	T	C	alu	INT
chr1	27208656	T	C	alu	INT
chr1	27208669	T	C	alu	INT
chr1	27208792	T	C	alu	INT
chr1	27210043	T	C	alu	INT
chr1	27210115	T	C	alu	INT
chr1	27210123	T	C	alu	INT
chr1	27210189	T	C	alu	INT
chr1	27210419	T	C	alu	INT
chr1	27256353	A	G	alu	INT
chr1	27256355	A	G	alu	INT
chr1	27259629	A	G	alu	INT
chr1	27266838	A	G	alu	INT
chr1	27266846	A	G	alu	INT
chr1	27266847	A	G	alu	INT
chr1	27267294	A	G	alu	INT
chr1	27267663	A	G	alu	INT
chr1	27269748	A	G	alu	INT
chr1	27269749	A	G	alu	INT
chr1	27270508	A	G	alu	INT
chr1	27270801	A	G	alu	INT
chr1	27271026	A	G	alu	INT
chr1	27271173	A	G	alu	INT
chr1	27271270	A	G	alu	INT
chr1	27271410	A	G	alu	INT
chr1	27271413	A	G	alu	INT
chr1	27570359	A	G	alu	5PU
chr1	27570368	A	G	alu	5PU
chr1	27578676	A	G	alu	5PU
chr1	27582205	A	G	alu	5PU
chr1	27616702	A	G	alu	INT
chr1	27616712	A	G	alu	INT
chr1	27650704	A	G	alu	INT
chr1	27656428	A	G	alu	INT
chr1	27656431	A	G	alu	INT
chr1	27746562	T	C	alu	INT
chr1	27746594	T	C	alu	INT
chr1	27865198	T	C	alu	3PU
chr1	27865202	T	C	alu	3PU
chr1	27865204	T	C	alu	3PU
chr1	27865205	T	C	alu	3PU
chr1	28078565	A	G	alu	INT
chr1	28079494	A	G	alu	INT
chr1	28079495	A	G	alu	INT
chr1	28079663	A	G	alu	INT
chr1	28134956	A	G	alu	INT
chr1	28135019	A	G	alu	INT
chr1	28135027	A	G	alu	INT
chr1	28135035	A	G	alu	INT
chr1	28136221	A	G	alu	INT
chr1	28138083	A	G	alu	INT
chr1	28138116	A	G	alu	INT
chr1	28141174	A	G	alu	INT
chr1	28143263	A	G	alu	INT
chr1	28144656	A	G	alu	INT
chr1	28144771	A	G	alu	INT
chr1	28144777	A	G	alu	INT
chr1	28145221	A	G	alu	INT
chr1	28145270	A	G	alu	INT
chr1	28145283	A	G	alu	INT
chr1	28145319	A	G	alu	INT
chr1	28145412	A	G	alu	INT
chr1	28145573	A	G	alu	INT
chr1	28145577	A	G	alu	INT
chr1	28145605	A	G	alu	INT
chr1	28145659	A	G	alu	INT
chr1	28145673	A	G	alu	INT
chr1	28161342	A	G	alu	INT
chr1	28161350	A	G	alu	INT
chr1	28161351	A	G	alu	INT
chr1	28164445	A	G	alu	INT
chr1	28168693	A	G	alu	INT
chr1	28169959	A	G	alu	INT
chr1	28175761	A	G	alu	INT
chr1	28175762	A	G	alu	INT
chr1	28175771	A	G	alu	INT
chr1	28228933	T	C	alu	INT
chr1	28230118	T	C	alu	INT
chr1	28232068	T	C	alu	INT
chr1	28289203	A	G	alu	INT
chr1	28514433	T	C	alu	5PU
chr1	28533011	T	C	alu	INT
chr1	28568685	A	G	alu	INT
chr1	28597263	A	G	alu	INT
chr1	28660557	A	G	alu	INT
chr1	28661576	A	G	alu	3PU
chr1	28661656	A	G	alu	3PU
chr1	28661682	A	G	alu	3PU
chr1	28662072	A	G	alu	3PU
chr1	28662199	A	G	alu	3PU
chr1	28662253	A	G	alu	3PU
chr1	28741165	A	G	alu	INT
chr1	28741621	A	G	alu	INT
chr1	28741625	A	G	alu	INT
chr1	28776243	A	G	alu	INT
chr1	28795112	A	G	alu	INT
chr1	28798535	A	G	alu	INT
chr1	28798603	A	G	alu	INT
chr1	28798707	A	G	alu	INT
chr1	28799139	A	G	alu	INT
chr1	28799364	A	G	alu	INT
chr1	28799394	A	G	alu	INT
chr1	28799403	A	G	alu	INT
chr1	28799558	A	G	alu	INT
chr1	28799601	A	G	alu	INT
chr1	28799651	A	G	alu	INT
chr1	28799732	A	G	alu	INT
chr1	28813250	A	G	alu	INT
chr1	28814511	A	G	alu	INT
chr1	28814991	A	G	alu	INT
chr1	28825331	A	G	alu	3PU
chr1	28825337	A	G	alu	3PU
chr1	28825370	A	G	alu	3PU
chr1	28825415	A	G	alu	3PU
chr1	28825418	A	G	alu	3PU
chr1	28825419	A	G	alu	3PU
chr1	28825433	A	G	alu	3PU
chr1	28825465	A	G	alu	3PU
chr1	28825466	A	G	alu	3PU
chr1	28825486	A	G	alu	3PU
chr1	28825505	A	G	alu	3PU
chr1	28825530	A	G	alu	3PU
chr1	28825712	A	G	alu	3PU
chr1	28825760	A	G	alu	3PU
chr1	28825781	A	G	alu	3PU
chr1	28825787	A	G	alu	3PU
chr1	28826015	A	G	alu	3PU
chr1	28826031	A	G	alu	3PU
chr1	28826085	A	G	alu	3PU
chr1	28826118	A	G	alu	3PU
chr1	28826190	A	G	alu	3PU
chr1	28835934	A	G	alu	5PU
chr1	28836912	A	G	alu	5PU
chr1	28836959	A	G	alu	5PU
chr1	28839642	A	G	alu	5PU
chr1	28839975	A	G	alu	5PU
chr1	28840560	A	G	alu	5PU
chr1	28840608	A	G	alu	5PU
chr1	28841906	A	G	alu	5PU
chr1	28852572	A	G	alu	5PU
chr1	28853771	A	G	alu	5PU
chr1	28853775	A	G	alu	5PU
chr1	28853800	A	G	alu	5PU
chr1	28853821	A	G	alu	5PU
chr1	28853990	A	G	alu	5PU
chr1	28854023	A	G	alu	5PU
chr1	28854267	A	G	alu	5PU
chr1	28854406	A	G	alu	5PU
chr1	28854710	A	G	alu	5PU
chr1	28854893	A	G	alu	5PU
chr1	28855796	A	G	alu	5PU
chr1	28857620	A	G	alu	INT
chr1	28857673	A	G	alu	INT
chr1	28857879	A	G	alu	INT
chr1	28857896	A	G	alu	INT
chr1	28861061	A	G	alu	INT
chr1	28861069	A	G	alu	INT
chr1	28861071	A	G	alu	INT
chr1	28894498	A	G	alu	INT
chr1	28894500	A	G	alu	INT
chr1	28896060	A	G	alu	INT
chr1	28896402	A	G	alu	INT
chr1	28896973	A	G	alu	INT
chr1	28899200	A	G	alu	INT
chr1	28899290	A	G	alu	INT
chr1	28899404	A	G	alu	INT
chr1	28899673	A	G	alu	INT
chr1	28899729	A	G	alu	INT
chr1	28900862	A	G	alu	INT
chr1	28901023	A	G	alu	INT
chr1	28932923	T	C	alu	INT
chr1	28956250	T	C	alu	5PU
chr1	28956684	T	C	alu	5PU
chr1	28956730	T	C	alu	5PU
chr1	28956731	T	C	alu	5PU
chr1	28956733	T	C	alu	5PU
chr1	28956749	T	C	alu	5PU
chr1	28998443	A	G	alu	5PU
chr1	29005790	A	G	alu	5PU
chr1	29005819	A	G	alu	5PU
chr1	29005829	A	G	alu	5PU
chr1	29005900	A	G	alu	5PU
chr1	29005925	A	G	alu	5PU
chr1	29006444	A	G	alu	5PU
chr1	29007100	A	G	alu	5PU
chr1	29007156	A	G	alu	5PU
chr1	29007287	A	G	alu	5PU
chr1	29007361	A	G	alu	5PU
chr1	29007370	A	G	alu	5PU
chr1	29007409	A	G	alu	5PU
chr1	29008315	A	G	alu	5PU
chr1	29009756	A	G	alu	5PU
chr1	29009966	A	G	alu	5PU
chr1	29010928	A	G	alu	INT
chr1	29011851	A	G	alu	INT
chr1	29012360	A	G	alu	INT
chr1	29012406	A	G	alu	INT
chr1	29024783	A	G	alu	INT
chr1	29025349	A	G	alu	INT
chr1	29025408	A	G	alu	INT
chr1	29026162	A	G	alu	INT
chr1	29026210	A	G	alu	INT
chr1	29028180	A	G	alu	INT
chr1	29028258	A	G	alu	INT
chr1	29043831	A	G	alu	3PU
chr1	29043841	A	G	alu	3PU
chr1	29043937	A	G	alu	3PU
chr1	29043964	A	G	alu	3PU
chr1	29043973	A	G	alu	3PU
chr1	29071320	A	G	alu	INT
chr1	29077449	A	G	alu	INT
chr1	29078994	A	G	alu	INT
chr1	29219107	A	G	alu	5PU
chr1	29347274	A	G	alu	INT
chr1	29381215	A	G	alu	INT
chr1	29381403	A	G	alu	INT
chr1	29381411	A	G	alu	INT
chr1	29381482	A	G	alu	INT
chr1	29381505	A	G	alu	INT
chr1	29382293	A	G	alu	INT
chr1	29382309	A	G	alu	INT
chr1	29382355	A	G	alu	INT
chr1	29382372	A	G	alu	INT
chr1	29382599	A	G	alu	INT
chr1	29382603	A	G	alu	INT
chr1	29382615	A	G	alu	INT
chr1	29383059	A	G	alu	INT
chr1	29383142	A	G	alu	INT
chr1	29383221	A	G	alu	INT
chr1	29383227	A	G	alu	INT
chr1	29420233	A	G	alu	INT
chr1	29420264	A	G	alu	INT
chr1	29420265	A	G	alu	INT
chr1	29420270	A	G	alu	INT
chr1	29420286	A	G	alu	INT
chr1	29420342	A	G	alu	INT
chr1	29420380	A	G	alu	INT
chr1	29422101	A	G	alu	INT
chr1	29479201	T	C	alu	INT
chr1	29481725	T	C	alu	INT
chr1	29481770	T	C	alu	INT
chr1	29482160	T	C	alu	INT
chr1	29482213	T	C	alu	INT
chr1	29494101	T	C	alu	INT
chr1	29498900	T	C	alu	INT
chr1	29498901	T	C	alu	INT
chr1	29498932	T	C	alu	INT
chr1	29498941	T	C	alu	INT
chr1	29499063	T	C	alu	INT
chr1	29499788	T	C	alu	INT
chr1	29499814	T	C	alu	INT
chr1	29500077	T	C	alu	INT
chr1	29500086	T	C	alu	INT
chr1	29500117	T	C	alu	INT
chr1	29500134	T	C	alu	INT
chr1	29500138	T	C	alu	INT
chr1	29500139	T	C	alu	INT
chr1	29500140	T	C	alu	INT
chr1	29500179	T	C	alu	INT
chr1	29500185	T	C	alu	INT
chr1	29500216	T	C	alu	INT
chr1	29500257	T	C	alu	INT
chr1	29519554	T	C	alu	3PU
chr1	29519621	T	C	alu	3PU
chr1	29538922	T	C	alu	INT
chr1	29552559	T	C	alu	5PU
chr1	29552569	T	C	alu	5PU
chr1	31410756	T	C	alu	INT
chr1	31411142	T	C	alu	INT
chr1	31411372	T	C	alu	INT
chr1	31411386	T	C	alu	INT
chr1	31411455	T	C	alu	INT
chr1	31415836	T	C	alu	INT
chr1	31417900	T	C	alu	INT
chr1	31417959	T	C	alu	INT
chr1	31418781	T	C	alu	INT
chr1	31418800	T	C	alu	INT
chr1	31418828	T	C	alu	INT
chr1	31418829	T	C	alu	INT
chr1	31420968	T	C	alu	INT
chr1	31421415	T	C	alu	INT
chr1	31434106	T	C	alu	INT
chr1	31434337	T	C	alu	INT
chr1	31434338	T	C	alu	INT
chr1	31462336	T	C	alu	INT
chr1	31525992	T	C	alu	3PU
chr1	31735316	T	C	alu	INT
chr1	31735608	T	C	alu	INT
chr1	31735616	T	C	alu	INT
chr1	31738083	T	C	alu	INT
chr1	31738110	T	C	alu	INT
chr1	31738123	T	C	alu	INT
chr1	31738126	T	C	alu	INT
chr1	31738575	T	C	alu	INT
chr1	31738624	T	C	alu	INT
chr1	31740493	T	C	alu	INT
chr1	31740507	T	C	alu	INT
chr1	31740520	T	C	alu	INT
chr1	31740558	T	C	alu	INT
chr1	31740559	T	C	alu	INT
chr1	31740561	T	C	alu	INT
chr1	31744569	T	C	alu	INT
chr1	31755677	T	C	alu	INT
chr1	31755687	T	C	alu	INT
chr1	31755702	T	C	alu	INT
chr1	31755705	T	C	alu	INT
chr1	31758289	T	C	alu	INT
chr1	31758318	T	C	alu	INT
chr1	31760888	T	C	alu	INT
chr1	31836148	A	G	alu	INT
chr1	31836173	A	G	alu	INT
chr1	31836555	A	G	alu	INT
chr1	31836557	A	G	alu	INT
chr1	31889629	A	G	alu	INT
chr1	31891340	A	G	alu	INT
chr1	31892417	A	G	alu	INT
chr1	31892420	A	G	alu	INT
chr1	31892565	A	G	alu	INT
chr1	31892601	A	G	alu	INT
chr1	31892631	A	G	alu	INT
chr1	31892633	A	G	alu	INT
chr1	31892813	A	G	alu	INT
chr1	31892841	A	G	alu	INT
chr1	31895039	A	G	alu	INT
chr1	32385565	T	C	alu	5PU
chr1	32386153	T	C	alu	5PU
chr1	32386428	T	C	alu	5PU
chr1	32387997	T	C	alu	5PU
chr1	32388001	T	C	alu	5PU
chr1	32388002	T	C	alu	5PU
chr1	32388037	T	C	alu	5PU
chr1	32388040	T	C	alu	5PU
chr1	32388353	T	C	alu	5PU
chr1	32388707	T	C	alu	5PU
chr1	32398665	T	C	alu	5PU
chr1	32505967	A	G	alu	INT
chr1	32507271	A	G	alu	INT
chr1	32545065	A	G	alu	INT
chr1	32545068	A	G	alu	INT
chr1	32553606	A	G	alu	INT
chr1	32554796	A	G	alu	INT
chr1	32554833	A	G	alu	INT
chr1	32554865	A	G	alu	INT
chr1	32554869	A	G	alu	INT
chr1	32555370	A	G	alu	INT
chr1	32555551	A	G	alu	INT
chr1	32555579	A	G	alu	INT
chr1	32556589	A	G	alu	INT
chr1	32562267	A	G	alu	INT
chr1	32562483	A	G	alu	INT
chr1	32563032	A	G	alu	INT
chr1	32563061	A	G	alu	INT
chr1	32565598	A	G	alu	INT
chr1	32588381	A	G	alu	INT
chr1	32596752	A	G	alu	INT
chr1	32596784	A	G	alu	INT
chr1	32608929	A	G	alu	INT
chr1	32609021	A	G	alu	INT
chr1	32619601	A	G	alu	INT
chr1	32631520	A	G	alu	3PU
chr1	32649467	A	G	alu	INT
chr1	32684630	T	C	alu	INT
chr1	32684650	T	C	alu	INT
chr1	32684674	T	C	alu	INT
chr1	32685027	T	C	alu	INT
chr1	32685029	T	C	alu	INT
chr1	32685032	T	C	alu	INT
chr1	32685157	T	C	alu	INT
chr1	32685158	T	C	alu	INT
chr1	32690402	A	G	alu	INT
chr1	32690499	A	G	alu	INT
chr1	32690697	A	G	alu	INT
chr1	32690709	A	G	alu	INT
chr1	32690715	A	G	alu	INT
chr1	32690766	A	G	alu	INT
chr1	32691143	A	G	alu	INT
chr1	32693192	A	G	alu	INT
chr1	32695948	A	G	alu	INT
chr1	32783678	A	G	alu	5PU
chr1	32784017	A	G	alu	5PU
chr1	32784605	A	G	alu	5PU
chr1	32785360	A	G	alu	5PU
chr1	32785403	A	G	alu	5PU
chr1	32788648	A	G	alu	5PU
chr1	32788782	A	G	alu	5PU
chr1	32834360	T	C	alu	INT
chr1	32834396	T	C	alu	INT
chr1	32834405	T	C	alu	INT
chr1	32835066	T	C	alu	INT
chr1	32835668	T	C	alu	INT
chr1	32835716	T	C	alu	INT
chr1	32845330	T	C	alu	INT
chr1	32986822	A	G	alu	INT
chr1	33031090	A	G	alu	5PU
chr1	33033234	A	G	alu	5PU
chr1	33033282	A	G	alu	5PU
chr1	33033314	A	G	alu	5PU
chr1	33033565	A	G	alu	5PU
chr1	33057562	A	G	alu	5PU
chr1	33065302	A	G	alu	INT
chr1	33066848	A	G	alu	3PU
chr1	33066955	A	G	alu	3PU
chr1	33067744	A	G	alu	3PU
chr1	33067808	A	G	alu	3PU
chr1	33067818	A	G	alu	3PU
chr1	33067822	A	G	alu	3PU
chr1	33067835	A	G	alu	3PU
chr1	33067843	A	G	alu	3PU
chr1	33068413	A	G	alu	3PU
chr1	33068414	A	G	alu	3PU
chr1	33068426	A	G	alu	3PU
chr1	33068808	A	G	alu	3PU
chr1	33068811	A	G	alu	3PU
chr1	33068860	A	G	alu	3PU
chr1	33068920	A	G	alu	3PU
chr1	33068991	A	G	alu	3PU
chr1	33074811	T	C	alu	INT
chr1	33076644	T	C	alu	INT
chr1	33076745	T	C	alu	INT
chr1	33077348	T	C	alu	INT
chr1	33077351	T	C	alu	INT
chr1	33081309	T	C	alu	INT
chr1	33086812	T	C	alu	3PU
chr1	33086876	T	C	alu	3PU
chr1	33090633	T	C	alu	INT
chr1	33090782	T	C	alu	INT
chr1	33092429	T	C	alu	INT
chr1	33095910	T	C	alu	INT
chr1	33095911	T	C	alu	INT
chr1	33096920	T	C	alu	INT
chr1	33097776	T	C	alu	INT
chr1	33098912	T	C	alu	INT
chr1	33098926	T	C	alu	INT
chr1	33101050	T	C	alu	INT
chr1	33101099	T	C	alu	INT
chr1	33102122	T	C	alu	INT
chr1	33103693	T	C	alu	INT
chr1	33104777	T	C	alu	INT
chr1	33106277	T	C	alu	INT
chr1	33106280	T	C	alu	INT
chr1	33107981	T	C	alu	INT
chr1	33107983	T	C	alu	INT
chr1	33108809	T	C	alu	INT
chr1	33108810	T	C	alu	INT
chr1	33119745	A	G	alu	INT
chr1	33119788	A	G	alu	INT
chr1	33131054	A	G	alu	3PU
chr1	33139070	A	G	alu	3PU
chr1	33139103	A	G	alu	3PU
chr1	33139536	A	G	alu	3PU
chr1	33139555	A	G	alu	3PU
chr1	33139581	A	G	alu	3PU
chr1	33139587	A	G	alu	3PU
chr1	33139935	A	G	alu	3PU
chr1	33139947	A	G	alu	3PU
chr1	33139964	A	G	alu	3PU
chr1	33140422	A	G	alu	3PU
chr1	33140429	A	G	alu	3PU
chr1	33140446	A	G	alu	3PU
chr1	33140462	A	G	alu	3PU
chr1	33141282	A	G	alu	3PU
chr1	33141330	A	G	alu	3PU
chr1	33141557	A	G	alu	3PU
chr1	33142024	A	G	alu	3PU
chr1	33142044	A	G	alu	3PU
chr1	33142058	A	G	alu	3PU
chr1	33142090	A	G	alu	3PU
chr1	33142091	A	G	alu	3PU
chr1	33142423	A	G	alu	3PU
chr1	33142469	A	G	alu	3PU
chr1	33144405	A	G	alu	3PU
chr1	33144411	A	G	alu	3PU
chr1	33144426	A	G	alu	3PU
chr1	33144443	A	G	alu	3PU
chr1	33144640	A	G	alu	3PU
chr1	33148716	T	C	alu	INT
chr1	33153021	T	C	alu	INT
chr1	33153572	T	C	alu	INT
chr1	33153589	T	C	alu	INT
chr1	33153648	T	C	alu	INT
chr1	33154312	T	C	alu	INT
chr1	33155004	T	C	alu	INT
chr1	33155021	T	C	alu	INT
chr1	33156363	T	C	alu	INT
chr1	33211012	A	G	alu	INT
chr1	33249189	T	C	alu	INT
chr1	33251464	T	C	alu	INT
chr1	33253248	T	C	alu	INT
chr1	33253249	T	C	alu	INT
chr1	33253255	T	C	alu	INT
chr1	33253295	T	C	alu	INT
chr1	33254170	T	C	alu	INT
chr1	33254171	T	C	alu	INT
chr1	33260064	T	C	alu	INT
chr1	33260264	T	C	alu	INT
chr1	33284959	A	G	alu	5PU
chr1	33284987	A	G	alu	5PU
chr1	33284990	A	G	alu	5PU
chr1	33284991	A	G	alu	5PU
chr1	33284992	A	G	alu	5PU
chr1	33284998	A	G	alu	5PU
chr1	33285115	A	G	alu	5PU
chr1	33285877	A	G	alu	5PU
chr1	33286462	A	G	alu	5PU
chr1	33289705	A	G	alu	5PU
chr1	33289727	A	G	alu	5PU
chr1	33290293	A	G	alu	5PU
chr1	33301834	A	G	alu	INT
chr1	33301873	A	G	alu	INT
chr1	33302629	A	G	alu	INT
chr1	33305251	A	G	alu	INT
chr1	33305468	A	G	alu	INT
chr1	33306013	A	G	alu	INT
chr1	33306584	A	G	alu	INT
chr1	33306606	A	G	alu	INT
chr1	33306641	A	G	alu	INT
chr1	33307170	A	G	alu	INT
chr1	33307183	A	G	alu	INT
chr1	33307219	A	G	alu	INT
chr1	33307686	A	G	alu	INT
chr1	33308260	A	G	alu	INT
chr1	33308378	A	G	alu	INT
chr1	33308386	A	G	alu	INT
chr1	33308398	A	G	alu	INT
chr1	33308431	A	G	alu	INT
chr1	33308432	A	G	alu	INT
chr1	33308449	A	G	alu	INT
chr1	33308471	A	G	alu	INT
chr1	33311775	A	G	alu	INT
chr1	33312452	A	G	alu	INT
chr1	33312481	A	G	alu	INT
chr1	33312482	A	G	alu	INT
chr1	33313722	A	G	alu	INT
chr1	33313849	A	G	alu	INT
chr1	33313857	A	G	alu	INT
chr1	33316998	A	G	alu	INT
chr1	33317147	A	G	alu	INT
chr1	33317188	A	G	alu	INT
chr1	33317733	A	G	alu	INT
chr1	33317829	A	G	alu	INT
chr1	33317835	A	G	alu	INT
chr1	33317902	A	G	alu	INT
chr1	33319231	A	G	alu	INT
chr1	33566602	A	G	alu	INT
chr1	33572687	A	G	alu	INT
chr1	33573101	A	G	alu	INT
chr1	33614882	T	C	alu	INT
chr1	33614886	T	C	alu	INT
chr1	33614948	T	C	alu	INT
chr1	33801495	T	C	alu	INT
chr1	33801650	T	C	alu	INT
chr1	33810329	T	C	alu	INT
chr1	35448202	T	C	alu	3PU
chr1	35448210	T	C	alu	3PU
chr1	35448215	T	C	alu	3PU
chr1	35448929	T	C	alu	3PU
chr1	35455923	T	C	alu	INT
chr1	35455962	T	C	alu	INT
chr1	35455989	T	C	alu	INT
chr1	35459352	T	C	alu	INT
chr1	35459423	T	C	alu	INT
chr1	35464671	T	C	alu	INT
chr1	35556952	A	G	alu	5PU
chr1	35558478	A	G	alu	5PU
chr1	35564283	A	G	alu	INT
chr1	35564286	A	G	alu	INT
chr1	35564321	A	G	alu	INT
chr1	35564381	A	G	alu	INT
chr1	35564452	A	G	alu	INT
chr1	35565592	A	G	alu	INT
chr1	35565653	A	G	alu	INT
chr1	35565657	A	G	alu	INT
chr1	35565961	A	G	alu	INT
chr1	35566013	A	G	alu	INT
chr1	35566061	A	G	alu	INT
chr1	35566072	A	G	alu	INT
chr1	35566076	A	G	alu	INT
chr1	35566080	A	G	alu	INT
chr1	35566143	A	G	alu	INT
chr1	35566144	A	G	alu	INT
chr1	35566148	A	G	alu	INT
chr1	35566211	A	G	alu	INT
chr1	35566428	A	G	alu	INT
chr1	35566465	A	G	alu	INT
[truncated: 58,873 more rows]
