# Supplementary material for: A survey on cellular RNA editing activity in response to Candida albicans infections
Source: BMC Genomics. 2018 Jan 19;19(Suppl 1):43. doi: 10.1186/s12864-017-4374-2 (PMC5780849; doi:10.1186/s12864-017-4374-2)
Supplement: Supplementary file 4 — Cell line RNA-editing Sites overlap with database. (XLS 27 kb) [file 12864_2017_4374_MOESM4_ESM.xls]

## Sheet: Sheet1
Additional file 4. Cell line RNA-editing Sites overlap with database
	DARNED	RADAR	REDIportal
OKF6	0.4338	0.7659	0.8202
HUVEC	0.5425	0.7814	0.8275
