# Supplementary material for: A survey on cellular RNA editing activity in response to Candida albicans infections
Source: BMC Genomics. 2018 Jan 19;19(Suppl 1):43. doi: 10.1186/s12864-017-4374-2 (PMC5780849; doi:10.1186/s12864-017-4374-2)
Supplement: Supplementary file 5 — The number of RNA editing sites in OKF6 and HUVEC infection with different time point and strains. (XLSX 9 kb) [file 12864_2017_4374_MOESM5_ESM.xlsx]

## Sheet: Sheet1
Additional file 5. The number of RNA editing sites in OKF6 and HUVEC infection with different time point and strains
Strain	Cell	Time	Alt count	Bases count	Sites
WO1	OKF6	uninfected	259384	54672005100	48304
WO1	OKF6	infected_90m	177185	44386916000	36008
WO1	OKF6	infected_5h	155419	27499391600	33174
WO1	OKF6	infected_8h	257775	23097360200	57769
WO1	HUVEC	uninfected	205235	63251689800	40638
WO1	HUVEC	infected_90m	146265	44075097100	31629
WO1	HUVEC	infected_5h	154919	25855469800	35882
WO1	HUVEC	infected_8h	69766	24482284300	17800
SC5314	OKF6	uninfected	315154	64591298400	60145
SC5314	OKF6	infected_90m	147658	33165363200	30912
SC5314	OKF6	infected_5h	188445	28451090100	43863
SC5314	OKF6	infected_8h	122129	10817882100	32269
SC5314	HUVEC	uninfected	140664	43887508300	30560
SC5314	HUVEC	infected_90m	75733	26737582800	19232
SC5314	HUVEC	infected_5h	26612	7829539900	8311
SC5314	HUVEC	infected_8h	15587	3880607300	5411
