# Supplementary material for: A survey on cellular RNA editing activity in response to Candida albicans infections
Source: BMC Genomics. 2018 Jan 19;19(Suppl 1):43. doi: 10.1186/s12864-017-4374-2 (PMC5780849; doi:10.1186/s12864-017-4374-2)
Supplement: Supplementary file 6 — Editing level of RNA editing sites in OKF6 and HUVEC infection with different time point and strains. (XLS 28 kb) [file 12864_2017_4374_MOESM6_ESM.xls]

## Sheet: Sheet1
Additional file 6. Editing level of RNA editing sites in OKF6 and HUVEC infection with different time point and strains.
Group	Min	1st Qu	Median	Mean	3rd Qu	Max
WO1_OKF6_uninfected	0.043	0.214	0.333	0.3677	0.5	0.994
WO1_OKF6_infected_90m	0.035	0.222	0.333	0.3823	0.5	0.992
WO1_OKF6_infected_5h	0.044	0.231	0.357	0.394	0.5	0.986
WO1_OKF6_infected_8h	0.034	0.25	0.375	0.4064	0.545	0.99
WO1_HUVEC_uninfected	0.057	0.222	0.333	0.3872	0.5	0.997
WO1_HUVEC_infected_90m	0.051	0.24	0.364	0.3992	0.5	0.986
WO1_HUVEC_infected_5h	0.05	0.25	0.375	0.4029	0.5	0.983
WO1_HUVEC_infected_8h	0.066	0.273	0.4	0.4328	0.6	0.983
SC5314_OKF6_uninfected	0.035	0.2	0.333	0.361	0.5	0.994
SC5314_OKF6_infected_90m	0.028	0.222	0.333	0.3745	0.5	0.993
SC5314_OKF6_infected_5h	0.027	0.235	0.375	0.4004	0.5	0.989
SC5314_OKF6_infected_8h	0.038	0.273	0.4	0.4374	0.6	0.987
SC5314_HUVEC_uninfected	0.051	0.222	0.333	0.3848	0.5	0.996
SC5314_HUVEC_infected_90m	0.049	0.25	0.4	0.4229	0.6	0.992
SC5314_HUVEC_infected_5h	0.067	0.286	0.429	0.4512	0.667	0.978
SC5314_HUVEC_infected_8h	0.065	0.333	0.5	0.4654	0.667	0.964
