# Supplementary material for: A survey on cellular RNA editing activity in response to Candida albicans infections
Source: BMC Genomics. 2018 Jan 19;19(Suppl 1):43. doi: 10.1186/s12864-017-4374-2 (PMC5780849; doi:10.1186/s12864-017-4374-2)
Supplement: Supplementary file 7 — Editing level of RNA editing sites locate in stable expression genes. (XLSX 9 kb) [file 12864_2017_4374_MOESM7_ESM.xlsx]

## Sheet: Sheet1
Additional file 7. Editing level of RNA editing sites locate in stable expression genes
Group	Min	1st Qu	Median	Mean	3rd Qu	Max
WO1_OKF6_uninfected	0.047	0.167	0.219	0.2722	0.333	0.971
WO1_OKF6_infected_90m	0.035	0.167	0.222	0.2768	0.333	0.992
WO1_OKF6_infected_5h	0.044	0.171	0.231	0.2868	0.36	0.981
WO1_OKF6_infected_8h	0.034	0.174	0.24	0.2967	0.368	0.99
WO1_HUVEC_uninfected	0.057	0.167	0.231	0.285	0.353	0.997
WO1_HUVEC_infected_90m	0.062	0.176	0.231	0.2902	0.357	0.983
WO1_HUVEC_infected_5h	0.05	0.176	0.233	0.2961	0.364	0.979
WO1_HUVEC_infected_8h	0.074	0.182	0.263	0.3174	0.4	0.983
SC5314_OKF6_uninfected	0.041	0.167	0.214	0.2679	0.321	0.979
SC5314_OKF6_infected_90m	0.033	0.167	0.222	0.2747	0.333	0.98
SC5314_OKF6_infected_5h	0.027	0.172	0.235	0.2929	0.364	0.977
SC5314_OKF6_infected_8h	0.041	0.182	0.25	0.3144	0.4	0.976
SC5314_HUVEC_uninfected	0.059	0.176	0.238	0.2984	0.368	0.984
SC5314_HUVEC_infected_90m	0.065	0.182	0.2575	0.3184	0.4	0.983
SC5314_HUVEC_infected_5h	0.077	0.182	0.25	0.3245	0.4	0.978
SC5314_HUVEC_infected_8h	0.097	0.2	0.286	0.3449	0.429	0.964
