# Supplementary material for: A survey on cellular RNA editing activity in response to Candida albicans infections
Source: BMC Genomics. 2018 Jan 19;19(Suppl 1):43. doi: 10.1186/s12864-017-4374-2 (PMC5780849; doi:10.1186/s12864-017-4374-2)
Supplement: Supplementary file 8 — Editing level of RNA editing sites locate in differentially expression genes. (XLSX 8 kb) [file 12864_2017_4374_MOESM8_ESM.xlsx]

## Sheet: Sheet1
Additional file 8. Editing level of RNA editing sites locate in differentially expression genes
Group	Min	1st Qu	Median	Mean	3rd Qu	Max
OKF6_uninfected	0.073	0.182	0.25	0.2941	0.3802	0.966
OKF6_infected_90m	0.061	0.167	0.235	0.2791	0.3485	0.972
OKF6_infected_5h	0.078	0.167	0.235	0.2814	0.3657	0.95
OKF6_infected_8h	0.053	0.167	0.231	0.2827	0.364	0.979
HUVEC_uninfected	0.074	0.182	0.266	0.3043	0.4	0.929
HUVEC_infected_90m	0.062	0.171	0.231	0.2891	0.364	0.979
HUVEC_infected_5h	0.071	0.174	0.227	0.2771	0.357	0.92
HUVEC_infected_8h	0.094	0.182	0.236	0.2846	0.333	0.917
