# Supplementary material for: A survey on cellular RNA editing activity in response to Candida albicans infections
Source: BMC Genomics. 2018 Jan 19;19(Suppl 1):43. doi: 10.1186/s12864-017-4374-2 (PMC5780849; doi:10.1186/s12864-017-4374-2)
Supplement: Supplementary file 9 — Correlation test between the genes expression of ADAR and the normalized editing level of common editing sites. (XLS 30 kb) [file 12864_2017_4374_MOESM9_ESM.xls]

## Sheet: Sheet1
Additional file 9. Correlation test between the genes expression of ADAR and the normalized editing level of common editing sites
	WO1_OKF6_alu	WO1_OKF6_nonre	WO1_OKF6_renonalu
ADAR1_WO1_OKF6	-0.4	0	-0.8
	-0.75	-1	-0.333
ADAR2_WO1_OKF6	-0.6	-0.8	-0.8
	-0.417	-0.333	-0.333
Computed correlation used spearman-method with listwise-deletion
	WO1_HUVEC_alu	WO1_HUVEC_nonre	WO1_HUVEC_renonalu
ADAR1_WO1_HUVEC	1	1	0.8
	-0.083	-0.083	-0.333
ADAR2_WO1_HUVEC	1	1	0.8
	-0.083	-0.083	-0.333
Computed correlation used spearman-method with listwise-deletion
	SC5314_OKF6_alu	SC5314_OKF6_nonre	SC5314_OKF6_renonalu
ADAR1_SC5314_OKF6	0.6	0.6	0.6
	-0.417	-0.417	-0.417
ADAR2_SC5314_OKF6	0.2	0.2	0.2
	-0.917	-0.917	-0.917
	Computed correlation used spearman-method with listwise-deletion
	SC5314_HUVEC_alu	SC5314_HUVEC_nonre	SC5314_HUVEC_renonalu
ADAR1_SC5314_HUVEC	0.8	1	-0.6
	-0.333	-0.083	-0.417
ADAR2_SC5314_HUVEC	0	-0.4	0.4
	-1	-0.75	-0.75
Computed correlation used spearman-method with listwise-deletion
