# Supplementary material for: A survey on cellular RNA editing activity in response to Candida albicans infections
Source: BMC Genomics. 2018 Jan 19;19(Suppl 1):43. doi: 10.1186/s12864-017-4374-2 (PMC5780849; doi:10.1186/s12864-017-4374-2)
Supplement: Supplementary file 10 — Mouse organ or tissues RNA-seq mapping results. (XLS 36 kb) [file 12864_2017_4374_MOESM10_ESM.xls]

## Sheet: Sheet1
Additional file 10. Mouse organ or tissues RNA-seq mapping results
Condition	Replicate	Time point	Reads	Mapped to mouse genome reads	Mapped to mouse genome reads(percentage)	Mapped to candida albicans reads	Mapped to candida albicans reads(Percentage)	Total mapped percentage
SC5314 infected mouse tongue	rep1	uninfected day1	767990302	661964388	0.861944	742480	0.000966783	0.86291
		infected day1	357026234	316423508	0.886275	90541	0.000253598	0.886529
		uninfected day2	738726394	633387265	0.857404	88738	0.000120123	0.857525
		infected day2	687086458	602997238	0.877615	369135	0.000537247	0.878152
		uninfected day3	609378018	540878227	0.887591	129066	0.0002118	0.887802
		infected day3	702549988	588804748	0.838097	120122	0.00017098	0.838268
		uninfected day5	717590600	600936816	0.837437	77783	0.000108395	0.837545
		infected day5	686046196	606682425	0.884317	430753	0.000627878	0.884945
	rep2	uninfected day1	764270532	676264086	0.884849	162872	0.000213108	0.885062
		infected day1	668121486	591883385	0.885892	150873	0.000225817	0.886118
		uninfected day2	718206940	637587914	0.88775	158821	0.000221135	0.887971
		infected day2	617152454	547828302	0.887671	211637	0.000342925	0.888014
		uninfected day3	704812194	592946196	0.841283	71053	0.000100811	0.841383
		infected day3	688044770	551588730	0.801676	129947	0.000188864	0.801865
		uninfected day5	640562292	569292833	0.888739	125515	0.000195945	0.888935
		infected day5	695805854	618006006	0.888187	434893	0.000625021	0.888812
SC5314 infected mouse kidney	rep1	uninfected 0h	625270574	552688723	0.883919	124615	0.00022547	0.884145
		infected 6h	721482026	640926325	0.888347	279376	0.000435894	0.888783
		infected 12h	1030031822	891375721	0.865387	94907	0.000106472	0.865493
		infected 24h	634933434	558478771	0.879586	148644	0.000266159	0.879852
		infected 48h	628531194	555202909	0.883334	160684	0.000289415	0.883623
	rep2	uninfected 0h	715770402	634523551	0.88649	103716	0.000163455	0.886654
		infected 6h	672181272	596402842	0.887265	117290	0.000196662	0.887462
		infected 12h	605014438	532022810	0.879356	209134	0.000393092	0.879749
		infected 24h	586043440	507751169	0.866405	435372	0.000857451	0.867263
		infected 48h	666456616	582926498	0.874665	222103	0.000381014	0.875046
SC5314 infected mouse vaginal	rep1	uninfected 0h	146444330	116631113	0.796419	32162	0.000219619	0.796639
		infected 72h	133456368	114583018	0.85858	111697	0.000836955	0.859417
	rep2	uninfected 0h	114982004	96963182	0.84329	99712	0.000867197	0.844157
		infected 72h	114769442	101520857	0.884563	203975	0.00177726	0.886341
	rep3	uninfected 0h	151754032	129987913	0.85657	64917	0.000427778	0.856998
		infected 72h	123906814	104421111	0.842739	59199	0.00047777	0.843217
