# Supplementary material for: A survey on cellular RNA editing activity in response to Candida albicans infections
Source: BMC Genomics. 2018 Jan 19;19(Suppl 1):43. doi: 10.1186/s12864-017-4374-2 (PMC5780849; doi:10.1186/s12864-017-4374-2)
Supplement: Supplementary file 11 — RNA editing sites of mouse organ or tissues. (XLS 215 kb) [file 12864_2017_4374_MOESM11_ESM.xls]

## Sheet: mouse_tongue_sites
Chromosome	Position	Ref	Alt	Genomic region
chr10	11021989	A	G	intergenic
chr10	120699884	T	C	downstream
chr10	122422175	A	G	downstream
chr10	12497515	A	G	intronic
chr10	125417745	T	C	intronic
chr10	127774062	A	G	upstream
chr10	128180187	T	C	intronic
chr10	17731730	T	C	intronic
chr10	22000990	A	G	intronic
chr10	28502142	T	C	exonic
chr10	36719860	A	G	intronic
chr10	39449834	T	C	ncRNA_intronic
chr10	40185625	A	G	intronic
chr10	40281419	A	G	intergenic
chr10	42739862	T	C	intronic
chr10	43240091	T	C	intergenic
chr10	57245733	A	G	intronic
chr10	57882496	A	G	intronic
chr10	62592253	A	G	intronic
chr10	75112019	T	C	intronic
chr10	7539278	T	C	intronic
chr10	75405897	T	C	intergenic
chr10	75405910	T	C	intergenic
chr10	76786805	T	C	intronic
chr10	76786829	T	C	intronic
chr10	76786833	T	C	intronic
chr10	77468741	T	C	intronic
chr10	79554839	A	G	intronic
chr10	80825295	T	C	intronic
chr10	80947773	A	G	intergenic
chr10	82107813	A	G	ncRNA_intronic
chr10	87673464	A	G	intronic
chr10	93322208	T	C	UTR3
chr10	93585929	A	G	intronic
chr10	9475626	T	C	UTR3
chr1	10096062	T	C	intronic
chr1	107932529	T	C	intergenic
chr1	108309407	A	G	intergenic
chr11	103546890	T	C	intronic
chr11	103546941	T	C	intronic
chr11	105799207	T	C	intronic
chr11	106667951	A	G	intronic
chr11	109963100	A	G	UTR3
chr11	110933469	A	G	exonic
chr11	110936935	A	G	UTR3
chr11	111586023	T	C	intergenic
chr11	111586039	A	G	intergenic
chr11	113146592	A	G	intronic
chr11	115144812	T	C	UTR3
chr11	115189276	A	G	intronic
chr11	116711421	A	G	UTR3
chr11	11857531	A	G	intronic
chr11	119146093	A	G	intronic
chr11	119975933	A	G	intronic
chr11	121039010	T	C	UTR3
chr11	121200581	A	G	intronic
chr11	121507396	T	C	intronic
chr11	121507401	T	C	intronic
chr11	19735593	T	C	intergenic
chr11	29119691	A	G	UTR3
chr1	129379512	A	G	UTR3
chr1	130260441	T	C	UTR3
chr11	3031521	A	G	ncRNA_exonic
chr11	3034032	A	G	intronic
chr11	3034096	T	C	intronic
chr11	3040431	A	G	intronic
chr11	3043620	T	C	intronic
chr11	3045126	T	C	intronic
chr11	3046062	A	G	intronic
chr11	3048581	A	G	intronic
chr11	3052532	T	C	intronic
chr11	3052728	A	G	intronic
chr11	3053046	T	C	intronic
chr11	3053195	T	C	intronic
chr11	3054749	A	G	intronic
chr11	3055695	T	C	intronic
chr11	3055697	T	C	intronic
chr11	3056005	A	G	intronic
chr11	3056306	A	G	intronic
chr11	3056567	A	G	intronic
chr11	3057468	A	G	intronic
chr11	3057988	A	G	intronic
chr11	3058045	T	C	intronic
chr11	3058097	A	G	intronic
chr11	3058151	A	G	intronic
chr11	3058666	A	G	intronic
chr11	3058689	A	G	intronic
chr11	3060207	A	G	intronic
chr11	3061500	A	G	intronic
chr11	3062307	T	C	intronic
chr11	3062953	A	G	intronic
chr11	3063213	T	C	intronic
chr11	3063833	A	G	intronic
chr11	3063856	A	G	intronic
chr11	3066604	T	C	intronic
chr11	3070452	T	C	intronic
chr11	3071175	A	G	intronic
chr11	3071259	A	G	intronic
chr11	3071266	A	G	intronic
chr11	3071352	T	C	intronic
chr11	3071770	T	C	intronic
chr11	3073354	T	C	intronic
chr11	3073410	A	G	intronic
chr11	3073445	A	G	intronic
chr11	3073458	T	C	intronic
chr11	3076234	A	G	intronic
chr11	30780755	T	C	downstream
chr11	3079760	A	G	intronic
chr11	3082125	T	C	intronic
chr11	3085276	T	C	intronic
chr11	3086849	T	C	intronic
chr11	3086876	T	C	intronic
chr11	3089594	A	G	intronic
chr11	3092931	A	G	intronic
chr11	3093248	A	G	intronic
chr11	3096455	A	G	intergenic
chr11	31696636	A	G	intergenic
chr11	31823164	A	G	intronic
chr11	3236297	T	C	intronic
chr1	132985344	A	G	intronic
chr1	133073284	A	G	UTR3
chr1	133102261	A	G	intronic
chr1	133104790	T	C	intronic
chr1	133730467	A	G	intronic
chr11	3400945	T	C	intronic
chr11	35703615	T	C	intronic
chr11	35703627	T	C	intronic
chr11	35703642	T	C	intronic
chr11	35703735	T	C	intronic
chr11	35703737	T	C	intronic
chr11	35704475	T	C	intronic
chr11	35704484	T	C	intronic
chr11	51466340	A	G	ncRNA_intronic
chr11	51466359	A	G	ncRNA_intronic
chr11	51940308	A	G	ncRNA_exonic
chr11	5400462	T	C	intergenic
chr11	54324101	T	C	intronic
chr11	57600487	T	C	UTR3
chr11	58116530	T	C	intergenic
chr11	58168838	A	G	intergenic
chr1	158355123	T	C	intergenic
chr11	5885935	T	C	intronic
chr1	159069233	A	G	UTR3
chr11	60704677	T	C	intergenic
chr11	61324650	A	G	intronic
chr11	61325000	A	G	intronic
chr11	61480791	T	C	intronic
chr1	162007800	A	G	ncRNA_UTR3
chr1	162935098	A	G	intergenic
chr1	162966510	A	G	ncRNA_exonic
chr1	163408630	T	C	intergenic
chr1	163611249	A	G	intergenic
chr1	163901019	A	G	exonic
chr1	164529211	A	G	downstream
chr1	165861336	T	C	intronic
chr11	67626291	A	G	intronic
chr11	68587363	A	G	intronic
chr1	168908352	T	C	ncRNA_intronic
chr1	168938993	T	C	intronic
chr11	68944957	A	G	intronic
chr11	68946133	T	C	intronic
chr11	68949059	T	C	intronic
chr11	70222978	A	G	intronic
chr1	170298742	T	C	intronic
chr11	70423324	T	C	intronic
chr11	70450726	A	G	intergenic
chr1	173177470	T	C	upstream
chr1	173189810	T	C	UTR3
chr1	173488933	T	C	upstream
chr1	173957360	A	G	UTR5
chr1	174046301	T	C	intronic
chr1	174046327	T	C	intronic
chr1	174070050	A	G	intergenic
chr11	74647382	T	C	intronic
chr11	74989846	T	C	UTR3
chr11	74989934	T	C	UTR3
chr11	75114080	T	C	UTR3
chr11	75114125	T	C	UTR3
chr11	75114502	T	C	UTR3
chr11	75114517	T	C	UTR3
chr1	175659210	A	G	exonic
chr1	175808573	A	G	intronic
chr11	76064364	T	C	downstream
chr11	76914381	T	C	intronic
chr1	177079368	T	C	intronic
chr1	177552611	T	C	intronic
chr11	78084676	T	C	intronic
chr11	78328497	T	C	intronic
chr1	179793594	T	C	intergenic
chr11	80012262	T	C	exonic
chr1	180074746	A	G	intergenic
chr1	180074752	A	G	intergenic
chr1	180140084	A	G	intronic
chr1	180183833	T	C	intergenic
chr1	180246908	A	G	intergenic
chr11	82746010	A	G	intronic
chr11	83182330	A	G	intronic
chr11	87861296	T	C	UTR5
chr11	87896477	T	C	UTR3
chr11	89163721	T	C	UTR5
chr11	90531623	T	C	intronic
chr1	190815565	T	C	intronic
chr1	190815595	A	G	intronic
chr1	192861257	T	C	intronic
chr1	193596896	A	G	intronic
chr11	96621328	A	G	downstream
chr11	97580030	A	G	UTR3
chr11	97697241	A	G	intronic
chr11	98604683	A	G	intronic
chr11	99712038	A	G	UTR3
chr11	99793402	A	G	intergenic
chr11	99980292	T	C	intronic
chr11	99996858	A	G	exonic
chr12	105238943	T	C	intronic
chr12	105238971	A	G	intronic
chr12	110217695	A	G	intronic
chr12	110699794	A	G	UTR3
chr12	110826721	T	C	upstream
chr12	112936015	A	G	intergenic
chr12	114196386	T	C	intergenic
chr12	114196400	T	C	intergenic
chr12	114196453	T	C	intergenic
chr12	117604747	T	C	intronic
chr12	18163461	A	G	intergenic
chr12	20628622	A	G	intergenic
chr12	20762549	T	C	intergenic
chr12	21000030	A	G	intergenic
chr12	25283102	T	C	intronic
chr12	25730967	T	C	intronic
chr12	29340310	T	C	intronic
chr12	3244983	A	G	ncRNA_intronic
chr12	3245318	A	G	ncRNA_intronic
chr12	33512807	A	G	intronic
chr12	33989867	T	C	intronic
chr12	36818962	A	G	intronic
chr12	36819026	A	G	intronic
chr12	5003469	T	C	intronic
chr12	56287712	A	G	intronic
chr12	56312705	A	G	intronic
chr12	56318522	T	C	intronic
chr12	70755269	A	G	intronic
chr12	71978765	A	G	intronic
chr12	74010061	T	C	intronic
chr12	74010361	T	C	intronic
chr12	74010371	T	C	intronic
chr12	74010374	T	C	intronic
chr12	80054569	T	C	intergenic
chr12	81124659	A	G	intergenic
chr12	82460035	T	C	UTR3
chr12	8506626	A	G	UTR5
chr12	8506763	T	C	UTR5
chr12	85502876	A	G	intronic
chr13	104619331	T	C	intronic
chr13	112979010	T	C	intergenic
chr13	120277991	A	G	intronic
chr13	120281234	A	G	intronic
chr13	12708685	A	G	ncRNA_intronic
chr13	12708733	A	G	ncRNA_intronic
chr13	17895990	T	C	exonic
chr13	25090024	T	C	intronic
chr13	34996341	T	C	intergenic
chr13	3637388	A	G	intronic
chr1	33807324	A	G	intronic
chr13	43634943	T	C	UTR3
chr13	4595692	A	G	intronic
chr13	54761581	A	G	intronic
chr13	55723947	T	C	upstream
chr13	55723962	T	C	upstream
chr13	58227334	T	C	UTR3
chr13	58267864	A	G	intergenic
chr13	58698954	T	C	intronic
chr13	59166359	A	G	intronic
chr13	59729852	A	G	intronic
chr13	59730149	A	G	intronic
chr13	59730173	A	G	intronic
chr13	59885759	T	C	intronic
chr13	61767239	T	C	intergenic
chr13	64466261	A	G	intronic
chr1	36621970	A	G	intronic
chr13	67309051	T	C	UTR3
chr13	67717597	A	G	downstream
chr13	81167838	T	C	ncRNA_intronic
chr13	81167875	A	G	ncRNA_intronic
chr13	93824938	A	G	intronic
chr13	93829445	A	G	intronic
chr13	93860338	A	G	exonic
chr13	93866594	T	C	exonic
chr13	93866600	T	C	exonic
chr13	93866801	A	G	exonic
chr13	94074362	T	C	upstream
chr13	9759943	T	C	intronic
chr14	119319985	A	G	intronic
chr14	123101995	A	G	intronic
chr14	17079656	A	G	intronic
chr14	19161415	T	C	intronic
chr14	24979153	A	G	intronic
chr14	27355862	A	G	intergenic
chr14	32513848	T	C	UTR3
chr1	43818680	A	G	intronic
chr14	41823108	T	C	intronic
chr14	45982577	T	C	intronic
chr14	47481558	A	G	intergenic
chr14	48870010	A	G	intronic
chr14	51393097	A	G	intronic
chr14	51714380	A	G	intronic
chr14	54985519	A	G	intronic
chr14	59975520	T	C	intronic
chr14	6091730	A	G	intergenic
chr14	62237834	A	G	ncRNA_intronic
chr14	64473730	A	G	intergenic
chr14	64473737	A	G	intergenic
chr14	64473741	A	G	intergenic
chr14	64473744	A	G	intergenic
chr14	65293125	A	G	intronic
chr14	69992900	A	G	intergenic
chr14	69992903	A	G	intergenic
chr14	69992913	A	G	intergenic
chr14	69993742	A	G	intergenic
chr14	70188829	A	G	intronic
chr14	70968810	T	C	intronic
chr14	76906819	A	G	UTR3
chr14	80712603	T	C	intergenic
chr14	80712613	T	C	intergenic
chr14	80712622	A	G	intergenic
chr14	80712624	A	G	intergenic
chr14	8767962	T	C	intronic
chr14	8768612	A	G	intronic
chr14	8769599	A	G	intronic
chr14	8769626	A	G	intronic
chr14	8769650	A	G	intronic
chr14	8769651	A	G	intronic
chr14	8769692	A	G	intronic
chr15	100224703	A	G	UTR3
chr15	101088454	T	C	intergenic
chr15	101098797	T	C	intronic
chr15	37099690	T	C	intergenic
chr15	37263696	A	G	intronic
chr15	44212319	A	G	intronic
chr1	55072148	T	C	intronic
chr15	54943736	A	G	ncRNA_intronic
chr15	55353008	A	G	downstream
chr15	55353070	A	G	downstream
chr1	55878158	A	G	intergenic
chr15	60995752	A	G	intergenic
chr15	65689615	T	C	intronic
chr15	66446609	T	C	intronic
chr15	74672383	A	G	upstream
chr15	74672384	A	G	upstream
chr15	76882195	A	G	UTR3
chr15	78176680	A	G	intronic
chr15	78986333	A	G	UTR3
chr15	79748147	T	C	UTR3
chr15	79843612	A	G	intronic
chr15	80663410	T	C	intronic
chr15	81271488	A	G	intronic
chr15	81271490	A	G	intronic
chr15	81271523	A	G	intronic
chr15	8292753	A	G	intronic
chr1	58302076	A	G	intronic
chr15	83111991	T	C	intergenic
chr15	83283318	A	G	intronic
chr15	84143998	T	C	UTR3
chr15	84803534	A	G	intronic
chr1	58786930	A	G	intronic
chr1	58853960	A	G	intronic
chr1	58854463	A	G	intronic
chr1	58854487	A	G	intronic
chr15	88644445	T	C	intronic
chr15	89400665	T	C	intronic
chr15	90328560	T	C	intronic
chr15	90829651	A	G	intronic
chr15	95627188	T	C	intronic
chr15	97697997	T	C	intronic
chr15	97698044	T	C	intronic
chr15	97698089	T	C	intronic
chr15	97698093	T	C	intronic
chr15	97698095	T	C	intronic
chr15	97698565	T	C	intronic
chr15	97698566	T	C	intronic
chr15	97698570	T	C	intronic
chr15	97698571	T	C	intronic
chr15	97698623	T	C	intronic
chr1	60436865	T	C	intronic
chr1	60913634	A	G	intergenic
chr1	60913640	A	G	intergenic
chr16	14315673	A	G	intronic
chr16	14474465	A	G	UTR3
chr16	18949871	A	G	intronic
chr16	20513527	A	G	intergenic
chr16	25428717	A	G	intergenic
chr16	32299738	T	C	UTR3
chr16	32826156	T	C	intronic
chr16	32826162	T	C	intronic
chr16	36223044	A	G	intronic
chr16	37832841	A	G	intronic
chr16	37832860	A	G	intronic
chr16	37832987	A	G	intronic
chr16	37883903	A	G	UTR3
chr16	38477707	T	C	intronic
chr16	4860830	T	C	intronic
chr16	49572719	A	G	intergenic
chr16	78363037	T	C	ncRNA_intronic
chr16	78363053	T	C	ncRNA_intronic
chr16	78365686	A	G	ncRNA_intronic
chr16	85543206	A	G	intronic
chr16	86109496	T	C	intergenic
chr16	8628764	T	C	intergenic
chr16	87372196	A	G	intergenic
chr16	91021841	T	C	intronic
chr16	91475341	T	C	intergenic
chr16	92605430	T	C	UTR3
chr16	95594950	A	G	intronic
chr17	11074018	T	C	intronic
chr17	13859200	T	C	intronic
chr17	14336660	T	C	intronic
chr17	21823511	T	C	intergenic
chr17	22423557	T	C	intergenic
chr17	22591002	T	C	intronic
chr17	23570395	A	G	intergenic
chr17	23570502	A	G	intergenic
chr17	23885275	A	G	upstream
chr17	23889506	T	C	ncRNA_exonic
chr17	23889516	T	C	ncRNA_exonic
chr17	24019524	A	G	exonic
chr17	25027022	T	C	intronic
chr17	25232731	T	C	intronic
chr17	25248846	A	G	intronic
chr17	25757442	T	C	intronic
chr17	26332562	T	C	UTR3
chr17	28033616	T	C	UTR3
chr17	28033898	A	G	UTR3
chr17	28729786	T	C	intronic
chr17	28729801	T	C	intronic
chr17	30607033	A	G	intronic
chr17	30745634	T	C	intronic
chr17	30963424	T	C	intronic
chr17	30963471	T	C	intronic
chr17	31058296	T	C	intronic
chr17	3309834	A	G	intergenic
chr17	34019575	T	C	intronic
chr17	34135269	T	C	intronic
chr17	35364875	T	C	intronic
chr17	35383229	T	C	intronic
chr17	35395129	T	C	intergenic
chr17	35400236	T	C	intronic
chr17	35401495	T	C	intronic
chr17	36093292	A	G	downstream
chr17	39980944	T	C	ncRNA_exonic
chr17	39980973	A	G	ncRNA_exonic
chr17	39981172	A	G	ncRNA_exonic
chr17	39981403	T	C	ncRNA_exonic
chr17	39983144	T	C	ncRNA_exonic
chr17	39985178	T	C	ncRNA_exonic
chr17	39985276	A	G	ncRNA_exonic
chr17	40236388	T	C	intergenic
chr17	45800812	T	C	intronic
chr17	45801244	A	G	intronic
chr17	45856485	T	C	intergenic
chr17	47966173	A	G	intronic
chr17	6445358	T	C	ncRNA_intronic
chr17	6464108	T	C	intergenic
chr17	6464141	T	C	intergenic
chr17	65086544	T	C	intronic
chr17	66130999	T	C	intergenic
chr17	67356102	A	G	intronic
chr17	71860979	T	C	intronic
chr17	85052426	T	C	intronic
chr17	87662419	T	C	intronic
chr1	78818099	T	C	intergenic
chr17	88965294	A	G	intronic
chr17	88965309	A	G	intronic
chr17	95227790	T	C	ncRNA_intronic
chr17	95228050	T	C	ncRNA_intronic
chr18	10819905	T	C	intergenic
chr18	10929508	A	G	intergenic
chr18	12412705	T	C	UTR3
chr18	12412735	T	C	UTR3
chr18	12412741	T	C	UTR3
chr18	12926174	T	C	intronic
chr18	13793890	A	G	intergenic
chr18	13793918	T	C	intergenic
chr18	21175350	A	G	intronic
chr18	24657921	T	C	intronic
chr18	24657929	T	C	intronic
chr18	24657959	T	C	intronic
chr18	34383982	T	C	intronic
chr18	36770632	A	G	intronic
chr18	36928553	A	G	intronic
chr18	36928554	A	G	intronic
chr18	37880600	A	G	exonic
chr18	42204101	A	G	intergenic
chr18	44589176	A	G	UTR3
chr18	44589177	A	G	UTR3
chr18	47059724	T	C	intronic
chr18	52650411	T	C	downstream
chr18	56691240	A	G	intronic
chr18	57116138	T	C	UTR3
chr18	57116158	T	C	UTR3
chr18	57116216	T	C	UTR3
chr18	57116594	T	C	UTR3
chr18	57116639	T	C	UTR3
chr18	57116643	T	C	UTR3
chr18	65436986	A	G	intronic
chr18	65742158	T	C	intronic
chr18	65848445	A	G	UTR3
chr18	70632557	A	G	intronic
chr18	77213681	A	G	intergenic
chr18	77254178	T	C	intronic
chr18	77320314	A	G	intronic
chr18	7847463	T	C	intergenic
chr18	80843388	A	G	intronic
chr18	82854932	A	G	intronic
chr18	84756597	T	C	intronic
chr18	84757584	T	C	intronic
chr18	85030683	A	G	intronic
chr1	89113778	T	C	intronic
chr1	89320650	A	G	intronic
chr1	89351195	T	C	intergenic
chr1	89605173	T	C	intronic
chr1	90158429	A	G	UTR3
chr1	90158637	A	G	UTR3
chr1	90159532	A	G	UTR3
chr1	90160563	T	C	ncRNA_exonic
chr1	90166744	A	G	intronic
chr1	90168317	T	C	intronic
chr1	90168336	T	C	intronic
chr1	90170954	T	C	intronic
chr1	90171035	T	C	intronic
chr1	91033019	T	C	intronic
chr19	10523858	T	C	UTR3
chr19	10951965	T	C	intronic
chr19	10951980	T	C	intronic
chr19	10951992	T	C	intronic
chr19	10951993	T	C	intronic
chr19	11604259	T	C	UTR3
chr19	12539436	A	G	UTR3
chr19	12543555	A	G	UTR3
chr19	24022127	T	C	UTR3
chr19	24111007	A	G	intergenic
chr19	25500079	A	G	intronic
chr1	92861527	T	C	intronic
chr19	32211809	A	G	intronic
chr19	33087159	A	G	intergenic
chr19	40644560	A	G	intronic
chr19	41844732	T	C	intronic
chr19	41844734	T	C	intronic
chr19	41905531	T	C	UTR3
chr19	42829931	T	C	UTR3
chr19	42838942	T	C	intronic
chr1	94345751	A	G	intronic
chr19	4457420	T	C	intronic
chr19	46678229	T	C	intronic
chr19	4772136	T	C	intergenic
chr19	47935899	T	C	intronic
chr19	53560224	T	C	intergenic
chr19	56397925	T	C	intronic
chr19	56627618	A	G	intronic
chr19	57396839	T	C	downstream
chr19	59383928	T	C	intronic
chr19	6061780	T	C	exonic
chr1_random	331077	T	C	exonic
chr2	102652109	A	G	UTR3
chr2	103097445	T	C	intergenic
chr2	103144212	T	C	upstream
chr2	103292823	T	C	intergenic
chr2	103925263	A	G	downstream
chr2	103952317	T	C	intronic
chr2	109731908	A	G	intronic
chr2	11516217	A	G	intronic
chr2	118728722	T	C	intronic
chr2	119124807	A	G	downstream
chr2	120001176	T	C	intronic
chr2	122155875	A	G	intronic
chr2	126836264	A	G	intronic
chr2	126836840	A	G	intronic
chr2	126836848	A	G	intronic
chr2	128886150	A	G	intergenic
chr2	128886170	T	C	intergenic
chr2	128886180	A	G	intergenic
chr2	128886200	T	C	intergenic
chr2	128938958	T	C	intronic
chr2	129094650	T	C	UTR3
chr2	129445487	T	C	intronic
chr2	130109212	T	C	intronic
chr2	130195714	A	G	UTR3
chr2	130517039	T	C	intronic
chr2	135814339	T	C	intronic
chr2	140529144	T	C	intronic
chr2	147767684	T	C	intergenic
chr2	147767765	T	C	intergenic
chr2	150166543	A	G	intronic
chr2	154427708	A	G	intronic
chr2	154617121	T	C	UTR5
chr2	155554909	A	G	intronic
chr2	155652239	A	G	UTR5
chr2	157384381	T	C	intronic
chr2	158031780	T	C	intronic
chr2	158143776	A	G	intronic
chr2	158154686	A	G	intronic
chr2	158157113	A	G	intronic
chr2	158157223	A	G	intronic
chr2	158157241	A	G	intronic
chr2	164132305	T	C	intergenic
chr2	164582577	T	C	intronic
chr2	164726285	A	G	intronic
chr2	165118201	A	G	intronic
chr2	165118202	A	G	intronic
chr2	169896924	A	G	upstream
chr2	174165757	T	C	intronic
chr2	179702661	A	G	intronic
chr2	18059687	A	G	intronic
chr2	180729508	T	C	intronic
chr2	22749332	T	C	intergenic
chr2	24011682	T	C	intronic
chr2	26205422	T	C	UTR3
chr2	30768027	A	G	intergenic
chr2	32360643	A	G	intergenic
chr2	3378358	A	G	UTR3
chr2	3378371	A	G	UTR3
chr2	3378385	A	G	UTR3
chr2	37400128	T	C	UTR3
chr2	38878108	A	G	intronic
chr2	48751639	T	C	intronic
chr2	4959049	T	C	intronic
chr2	4959084	T	C	intronic
chr2	60289518	A	G	intronic
chr2	6479756	A	G	intronic
chr2	67766942	T	C	intergenic
chr2	73427404	A	G	intergenic
chr2	73449570	A	G	ncRNA_UTR3
chr2	76535349	T	C	UTR3
chr2	79510307	A	G	intronic
chr2	80389722	A	G	intronic
chr2	80389724	A	G	intronic
chr2	80389733	T	C	intronic
chr2	84432123	A	G	intergenic
chr2	93536282	A	G	UTR3
chr3	100296921	T	C	intergenic
chr3	100852721	T	C	intronic
chr3	101890113	T	C	upstream
chr3	10319589	T	C	intronic
chr3	103784694	A	G	intronic
chr3	103784762	T	C	intronic
chr3	103785087	A	G	intronic
chr3	104261459	T	C	UTR3
chr3	104730839	A	G	UTR3
chr3	104730842	A	G	UTR3
chr3	104730846	A	G	UTR3
chr3	106913010	T	C	UTR3
chr3	107782814	T	C	intergenic
chr3	108273042	A	G	intronic
chr3	108704513	A	G	intergenic
chr3	115365267	T	C	intergenic
chr3	116335501	T	C	intronic
chr3	117030003	A	G	intronic
chr3	120029764	T	C	intergenic
chr3	120029962	A	G	intergenic
chr3	125982220	A	G	intergenic
chr3	127512087	A	G	intronic
chr3	137598872	T	C	intronic
chr3	145256338	A	G	intronic
chr3	148513533	T	C	intronic
chr3	151501957	A	G	intergenic
chr3	151503193	A	G	intergenic
chr3	15515966	T	C	intronic
chr3	157299408	A	G	intronic
chr3	19911953	A	G	intronic
chr3	22807912	A	G	intergenic
chr3	28695438	A	G	UTR3
chr3	50054262	A	G	intergenic
chr3	53282477	A	G	exonic
chr3	53318835	T	C	UTR3
chr3	57261983	T	C	UTR3
chr3	57744544	A	G	intergenic
chr3	62974289	A	G	intergenic
chr3	67284925	A	G	intronic
chr3	67407682	T	C	UTR3
chr3	67407965	T	C	UTR3
chr3	85471213	A	G	intronic
chr3	87850338	A	G	intronic
chr3	87850366	A	G	intronic
chr3	87850374	T	C	intronic
chr3	87850382	A	G	intronic
chr3	87850394	A	G	intronic
chr3	89552717	T	C	intronic
chr3	89757744	A	G	intronic
chr3	91930896	A	G	intergenic
chr3	92409093	A	G	intergenic
chr3	92628258	T	C	exonic
chr3	92628259	A	G	exonic
chr3	92628263	A	G	exonic
chr3	93084088	T	C	intergenic
chr3	93097039	A	G	intergenic
chr3	94470127	T	C	ncRNA_intronic
chr3	94470208	A	G	ncRNA_intronic
chr3	94502572	A	G	intronic
chr3	94546686	T	C	intergenic
chr3	94546693	T	C	intergenic
chr3	94690242	A	G	intronic
chr3	95537946	T	C	downstream
chr3	96494069	T	C	intronic
chr4	101169147	A	G	upstream
chr4	102988618	T	C	intronic
chr4	104706921	A	G	UTR3
chr4	104743350	A	G	intronic
chr4	116786223	T	C	intronic
chr4	116798176	T	C	ncRNA_exonic
chr4	118143623	T	C	downstream
chr4	119807163	A	G	UTR3
chr4	124377820	T	C	upstream
chr4	132429726	A	G	intronic
chr4	132739168	T	C	intronic
chr4	132849556	A	G	UTR3
chr4	133210297	A	G	intergenic
chr4	133668186	A	G	intronic
chr4	134929871	A	G	intronic
chr4	135774768	A	G	intronic
chr4	136120656	T	C	intronic
chr4	136120670	T	C	intronic
chr4	137172993	T	C	intronic
chr4	137787036	A	G	intronic
chr4	137869046	A	G	downstream
chr4	137996146	A	G	UTR3
chr4	138455808	A	G	intronic
chr4	138639347	A	G	exonic
chr4	138855296	A	G	intronic
chr4	138856632	A	G	intronic
chr4	138936227	A	G	upstream
chr4	139204924	A	G	UTR3
chr4	140079769	T	C	intronic
chr4	141179372	T	C	exonic
chr4	141696498	A	G	UTR3
chr4	146781406	A	G	intronic
chr4	146781447	A	G	intronic
chr4	153335950	T	C	UTR3
chr4	153335998	A	G	UTR3
chr4	153392219	T	C	intronic
chr4	155504628	A	G	UTR5
chr4	155592177	T	C	exonic
chr4	25538499	A	G	UTR3
chr4	32577763	A	G	intronic
chr4	32577819	A	G	intronic
chr4	32577820	A	G	intronic
chr4	42088863	A	G	ncRNA_intronic
chr4	42319248	A	G	intergenic
chr4	42319356	A	G	intergenic
chr4	42715955	A	G	intergenic
chr4	42934353	A	G	intronic
chr4	42934366	A	G	intronic
chr4	45297526	A	G	exonic
chr4	56619521	T	C	intergenic
chr4	60371426	T	C	intergenic
chr4	60371463	T	C	intergenic
chr4	6359690	T	C	intronic
chr4	6359713	T	C	intronic
chr4	6359736	T	C	intronic
chr4	6359759	T	C	intronic
chr4	69901244	A	G	intronic
chr4	81937059	T	C	UTR3
chr4	82098835	A	G	intronic
chr4	82151088	T	C	UTR5
chr4	86563806	T	C	UTR3
chr4	97440636	T	C	intronic
chr4	98434863	T	C	intronic
chr4_random	110040	T	C	UTR5
chr4_random	126630	A	G	intronic
chr4_random	127155	T	C	intronic
chr4_random	127497	A	G	intronic
chr4_random	128391	A	G	intronic
chr4_random	128839	A	G	intronic
chr4_random	128910	A	G	intronic
chr4_random	129515	T	C	UTR3
chr4_random	98533	A	G	intergenic
chr4_random	98597	A	G	intergenic
chr4_random	98701	A	G	intergenic
chr4_random	98715	A	G	intergenic
chr4_random	98758	A	G	intergenic
chr4_random	98771	A	G	intergenic
chr5	101090186	A	G	intronic
chr5	104922255	T	C	intronic
chr5	104922280	T	C	intronic
chr5	104922376	A	G	intronic
chr5	107815683	A	G	UTR3
chr5	107815686	T	C	UTR3
chr5	107855376	A	G	intronic
chr5	110439917	T	C	downstream
chr5	112167596	A	G	ncRNA_intronic
chr5	112814479	T	C	UTR3
chr5	116916298	A	G	intronic
chr5	118426875	T	C	exonic
chr5	118447760	A	G	intronic
chr5	122081788	A	G	intronic
chr5	122081816	T	C	intronic
chr5	125089565	T	C	intronic
chr5	125899959	A	G	intronic
chr5	129102170	A	G	ncRNA_intronic
chr5	129490903	A	G	UTR3
chr5	129490927	A	G	UTR3
chr5	130387116	A	G	UTR3
chr5	130390568	A	G	intergenic
chr5	130390575	A	G	intergenic
chr5	134611744	A	G	intronic
chr5	138596695	A	G	intronic
chr5	139051292	T	C	intronic
chr5	139051315	T	C	intronic
chr5	139051330	T	C	intronic
chr5	139051353	T	C	intronic
chr5	139051613	T	C	intronic
chr5	139719072	A	G	intronic
chr5	140484979	A	G	UTR3
chr5	144160610	A	G	intergenic
chr5	144941357	A	G	intronic
chr5	144956327	A	G	UTR3
chr5	145010586	T	C	intronic
chr5	145010606	T	C	intronic
chr5	145033476	T	C	intronic
chr5	149967883	T	C	ncRNA_intronic
chr5	149992119	T	C	ncRNA_intronic
chr5	151290233	T	C	intronic
chr5	23320836	T	C	intronic
chr5	23320935	A	G	intronic
chr5	23359790	T	C	ncRNA_exonic
chr5	30133617	T	C	intergenic
chr5	33068992	A	G	intergenic
chr5	33069097	T	C	intergenic
chr5	33069105	A	G	intergenic
chr5	33071630	T	C	intergenic
chr5	33710466	A	G	intronic
chr5	35411660	T	C	intronic
chr5	37357496	T	C	UTR3
chr5	37701296	T	C	intronic
chr5	38949781	A	G	intronic
chr5	44111403	A	G	intronic
chr5	64172159	T	C	intronic
chr5	66013954	A	G	intronic
chr5	72904783	T	C	UTR3
chr5	76329577	A	G	UTR3
chr5	77017233	A	G	intergenic
chr5	77523737	A	G	intronic
chr5	77834981	T	C	intronic
chr5	8059924	A	G	intronic
chr5	86756187	A	G	intronic
chr5	90649149	A	G	intronic
chr5	92150645	T	C	intergenic
chr5	92432385	A	G	intergenic
chr5	92432410	A	G	intergenic
chr5	92595060	T	C	intronic
chr5	97277025	A	G	intergenic
chr6	101108582	T	C	intronic
chr6	108772330	T	C	UTR3
chr6	113368994	A	G	intronic
chr6	113574879	A	G	intronic
chr6	120905539	T	C	intronic
chr6	120963800	T	C	intronic
chr6	125124632	T	C	intronic
chr6	127037107	T	C	UTR3
chr6	132159199	A	G	intronic
chr6	134582568	A	G	upstream
chr6	134972330	A	G	intronic
chr6	136275486	A	G	intergenic
chr6	136610422	A	G	upstream
chr6	136754986	T	C	intergenic
chr6	136775579	T	C	intronic
chr6	136775699	A	G	intronic
chr6	136778841	T	C	UTR3
chr6	136781288	A	G	intronic
chr6	136801268	T	C	intronic
chr6	136801307	A	G	intronic
chr6	136801317	T	C	intronic
chr6	142446388	A	G	intronic
chr6	145797606	A	G	intergenic
chr6	146526277	T	C	UTR5
chr6	148175228	T	C	ncRNA_intronic
chr6	21805302	T	C	intergenic
chr6	22305500	T	C	intronic
chr6	29686462	A	G	intronic
chr6	37492313	T	C	intronic
chr6	38091072	T	C	intronic
chr6	38614364	A	G	intronic
chr6	39024851	T	C	intronic
chr6	40430655	A	G	intronic
chr6	40430672	A	G	intronic
chr6	42572505	A	G	downstream
chr6	47914688	T	C	UTR3
chr6	51057028	T	C	intergenic
chr6	5213788	A	G	downstream
chr6	58626555	A	G	intronic
chr6	58626568	A	G	intronic
chr6	58627360	A	G	intronic
chr6	58627385	A	G	intronic
chr6	58634978	A	G	intronic
chr6	58635415	A	G	intronic
chr6	58850116	A	G	intronic
chr6	58894506	A	G	intronic
chr6	59164429	T	C	intergenic
chr6	66490075	A	G	UTR3
chr6	66490120	A	G	UTR3
chr6	66490138	A	G	UTR3
chr6	66490206	A	G	UTR3
chr6	66490207	A	G	UTR3
chr6	66490208	A	G	UTR3
chr6	66490209	A	G	UTR3
chr6	67259937	T	C	intronic
chr6	6827971	A	G	UTR3
chr6	72587690	A	G	ncRNA_exonic
chr6	7825341	A	G	intergenic
chr6	84065122	T	C	intronic
chr6	85696624	A	G	intergenic
chr6	85874569	T	C	intronic
chr6	88794487	A	G	ncRNA_intronic
chr6	90967185	A	G	intronic
chr6	97959289	T	C	intronic
chr7	104607385	T	C	UTR3
chr7	104607428	T	C	UTR3
chr7	105336004	T	C	intergenic
chr7	106957073	T	C	intergenic
chr7	106957312	T	C	intergenic
chr7	108009078	A	G	intronic
chr7	109826948	A	G	exonic
chr7	112817652	T	C	intergenic
chr7	125254877	A	G	intronic
chr7	125524453	T	C	downstream
chr7	126860163	A	G	UTR3
chr7	127939866	A	G	intronic
chr7	127941368	A	G	intronic
chr7	133302431	A	G	intronic
chr7	13434845	T	C	exonic
chr7	134516442	A	G	UTR3
chr7	134547613	T	C	UTR3
chr7	134984791	T	C	upstream
chr7	13560426	T	C	intergenic
chr7	13560466	A	G	intergenic
chr7	135819808	T	C	intronic
chr7	135819877	A	G	intronic
chr7	135819884	T	C	intronic
chr7	137830801	T	C	intronic
chr7	139248342	A	G	intronic
chr7	142131862	T	C	intronic
chr7	146746091	A	G	intronic
chr7	146746477	A	G	intronic
chr7	146761118	A	G	intronic
chr7	147322452	A	G	intergenic
chr7	148660745	T	C	intronic
chr7	149570048	T	C	intronic
chr7	149734377	T	C	ncRNA_intronic
chr7	151776525	T	C	intronic
chr7	20000597	T	C	intronic
chr7	20357260	A	G	intergenic
chr7	26322334	A	G	ncRNA_intronic
chr7	26322403	T	C	ncRNA_intronic
chr7	26780979	T	C	intergenic
chr7	26780994	A	G	intergenic
chr7	28135054	T	C	intronic
chr7	28420268	T	C	intronic
chr7	28420313	T	C	intronic
chr7	28521052	A	G	intronic
chr7	3082551	A	G	intergenic
chr7	3082568	T	C	intergenic
chr7	30863273	A	G	exonic
chr7	31094043	A	G	intronic
chr7	31905003	T	C	intronic
chr7	31915389	A	G	UTR3
chr7	3886977	T	C	intergenic
chr7	38965049	T	C	intergenic
chr7	38969755	A	G	intronic
chr7	38970003	T	C	intronic
chr7	38970188	A	G	intronic
chr7	38971000	T	C	intronic
chr7	38971018	A	G	intronic
chr7	38971709	A	G	intronic
chr7	38972700	A	G	intronic
chr7	38972774	T	C	intronic
chr7	38972961	A	G	intronic
chr7	38973004	T	C	intronic
chr7	38975177	T	C	intronic
chr7	38976117	A	G	intronic
chr7	38976937	A	G	intronic
chr7	38979463	T	C	intronic
chr7	38980615	T	C	UTR3
chr7	38980621	A	G	UTR3
chr7	38982463	T	C	UTR3
chr7	38986109	A	G	intergenic
chr7	46731390	A	G	intronic
chr7	51876610	A	G	intronic
chr7	7047205	T	C	intergenic
chr7	72846251	A	G	intronic
chr7	72998066	A	G	intergenic
chr7	7386134	A	G	intergenic
chr7	75182201	A	G	intronic
chr7	75182216	A	G	intronic
chr7	80544880	A	G	intronic
chr7	80545738	A	G	intronic
chr7	80545744	A	G	intronic
chr7	80545754	A	G	intronic
chr7	83014750	T	C	intronic
chr7	87534486	A	G	UTR3
chr7	88247517	A	G	intronic
chr7	88247570	T	C	intronic
chr7	88247575	T	C	intronic
chr7	88247605	A	G	intronic
chr7	89920321	T	C	intronic
chr7	89920519	T	C	intronic
chr7	89920533	T	C	intronic
chr7	91036885	T	C	intergenic
chr7	96281819	A	G	intergenic
chr7	96897248	T	C	intronic
chr7	97531055	T	C	intronic
chr8	105190814	A	G	intronic
chr8	105190947	T	C	intronic
chr8	108570954	A	G	intronic
chr8	113654601	T	C	ncRNA_intronic
chr8	113655422	T	C	ncRNA_intronic
chr8	113660113	A	G	ncRNA_intronic
chr8	118237542	T	C	intergenic
chr8	123593160	T	C	ncRNA_intronic
chr8	124819825	A	G	intronic
chr8	125585793	A	G	intergenic
chr8	125588221	T	C	intergenic
chr8	126786131	A	G	intronic
chr8	127060168	A	G	intronic
chr8	127472352	A	G	exonic
chr8	127788312	A	G	intergenic
chr8	131028073	A	G	UTR3
chr8	15878891	A	G	intergenic
chr8	18877904	T	C	intronic
chr8	35158432	T	C	intronic
chr8	36735340	A	G	intronic
chr8	38850664	A	G	intronic
chr8	3998998	T	C	intergenic
chr8	3999065	T	C	intergenic
chr8	3999092	A	G	intergenic
chr8	42483937	T	C	intronic
chr8	42483976	T	C	intronic
chr8	42484015	T	C	intronic
chr8	46129101	A	G	intronic
chr8	46129110	A	G	intronic
chr8	46129111	A	G	intronic
chr8	72210816	A	G	intergenic
chr8	72210820	A	G	intergenic
chr8	72431326	T	C	UTR3
chr8	73058683	T	C	intronic
chr8	73171040	A	G	UTR3
chr8	73439572	T	C	intronic
chr8	74780222	A	G	intronic
chr8	74843861	T	C	exonic
chr8	77589852	A	G	intronic
chr8	83514326	T	C	intronic
chr8	86423946	A	G	upstream
chr8	86437659	T	C	intronic
chr8	86452076	T	C	intronic
chr8	88553218	T	C	intronic
chr8	90885783	A	G	intronic
chr8	93637194	A	G	intronic
chr8	93637204	A	G	intronic
chr8	93637207	A	G	intronic
chr8	97541192	A	G	upstream
chr8	97541253	A	G	upstream
chr8	97976503	A	G	intronic
chr9	100543373	T	C	upstream
chr9	104967494	A	G	intronic
chr9	105676896	A	G	exonic
chr9	106075023	A	G	intronic
chr9	106138141	T	C	intronic
chr9	107460660	T	C	intronic
chr9	107531048	A	G	intronic
chr9	109753914	T	C	intergenic
chr9	119371078	T	C	intronic
chr9	123099398	A	G	intronic
chr9	15331607	A	G	intronic
chr9	31686510	T	C	intronic
chr9	31686522	T	C	intronic
chr9	31686523	T	C	intronic
chr9	37026964	T	C	intronic
chr9	41888815	A	G	intronic
chr9	42061258	A	G	intergenic
chr9	43117821	T	C	intergenic
chr9	45748389	A	G	intronic
chr9	48075986	A	G	intergenic
chr9	48879840	A	G	intronic
chr9	4979493	A	G	intergenic
chr9	50677626	A	G	intronic
chr9	54403567	A	G	intronic
chr9	57778601	A	G	downstream
chr9	61244259	T	C	intronic
chr9	61929601	T	C	intergenic
chr9	64917624	A	G	intronic
chr9	66567610	A	G	intronic
chr9	66703279	T	C	intronic
chr9	77759252	T	C	intergenic
chr9	78084698	A	G	intronic
chr9	78084769	T	C	intronic
chr9	8017682	T	C	intergenic
chr9	8017691	A	G	intergenic
chr9	88269399	A	G	intergenic
chr9	88479793	T	C	intronic
chr9	88481498	T	C	intronic
chr9	88749585	T	C	ncRNA_intronic
chr9	94426893	A	G	intronic
chr9_random	188878	A	G	intergenic
chr9_random	188987	T	C	intergenic
chr9_random	190804	T	C	intergenic
chrUn_random	2747727	A	G	intergenic
chrX	133533712	T	C	intronic
chrX	133534283	T	C	intronic
chrX	137199451	T	C	intergenic
chrX	154190333	A	G	UTR3
chrX	156402441	T	C	intronic
chrX	156875453	T	C	intronic
chrX	156930119	T	C	intronic
chrX	160380249	T	C	intronic
chrX	166420315	A	G	intronic
chrX	166420320	A	G	intronic
chrX	166420352	T	C	intronic
chrX	166420773	A	G	intronic
chrX	166421777	A	G	intronic
chrX	35894781	T	C	intronic
chrX	45978308	T	C	intronic
chrX	64215607	T	C	intergenic
chrX	71471988	T	C	intronic
chrX	71471989	T	C	intronic
chrX	71503594	A	G	downstream
chrX	72704922	A	G	intergenic
chrX	82954720	A	G	intronic
chrX	8423396	A	G	intronic
chrX	91988280	A	G	intergenic
chrX	91988820	A	G	intergenic
chrX	91988828	A	G	intergenic
chrX	96343293	A	G	UTR3
chrX	99278714	A	G	UTR3
chrX_random	269196	T	C	ncRNA_exonic
chrY_random	42053070	T	C	intergenic
chrY_random	42054828	T	C	intergenic
chrY_random	55529901	A	G	intergenic

## Sheet: mouse_kidney_sites
Chromosome	Position	Ref	Alt	Genomic region
chr10	102828700	A	G	intergenic
chr10	102828703	A	G	intergenic
chr10	102828724	A	G	intergenic
chr10	102828726	A	G	intergenic
chr10	102828738	A	G	intergenic
chr10	102828756	A	G	intergenic
chr10	102829428	A	G	intergenic
chr10	102829441	A	G	intergenic
chr10	102829442	A	G	intergenic
chr10	119798487	T	C	UTR3
chr10	12335165	A	G	intronic
chr10	127228744	A	G	UTR3
chr10	127943781	T	C	intergenic
chr10	129975663	T	C	intergenic
chr10	129975703	A	G	intergenic
chr10	129981415	T	C	intergenic
chr10	129981465	T	C	intergenic
chr10	14366530	A	G	intergenic
chr10	21711758	T	C	intronic
chr10	24503727	T	C	intronic
chr10	24503743	T	C	intronic
chr10	24503748	T	C	intronic
chr10	24503760	T	C	intronic
chr10	24503817	T	C	intronic
chr10	24504275	T	C	intronic
chr10	24504296	T	C	intronic
chr10	24504309	T	C	intronic
chr10	40936052	A	G	intronic
chr10	45553473	T	C	ncRNA_intronic
chr10	62095822	T	C	intronic
chr10	69471519	T	C	intronic
chr10	70031977	A	G	intronic
chr10	70807312	T	C	intronic
chr10	76786805	T	C	intronic
chr10	76882553	T	C	ncRNA_exonic
chr10	80028871	T	C	downstream
chr10	80028875	T	C	downstream
chr10	80028877	T	C	downstream
chr10	80028895	T	C	downstream
chr10	80881677	A	G	intronic
chr10	81484937	A	G	intergenic
chr10	85408568	T	C	intronic
chr10	87932904	T	C	intronic
chr10	87932905	T	C	intronic
chr10	87932907	T	C	intronic
chr10	87932922	T	C	intronic
chr10	87932925	T	C	intronic
chr10	87933213	T	C	intronic
chr10	87933214	T	C	intronic
chr10	87933215	T	C	intronic
chr10	87933217	T	C	intronic
chr10	87933226	T	C	intronic
chr10	87933227	T	C	intronic
chr10	89155314	T	C	ncRNA_intronic
chr10	92713095	T	C	intronic
chr10	93170384	A	G	intronic
chr11	104996311	A	G	intronic
chr11	109260973	A	G	UTR3
chr11	110935503	T	C	UTR3
chr11	11179338	T	C	downstream
chr11	115815162	A	G	intronic
chr11	120136348	T	C	exonic
chr11	120916737	T	C	intronic
chr11	121200560	A	G	intronic
chr11	121200581	A	G	intronic
chr11	121573213	T	C	intronic
chr11	121833280	A	G	intergenic
chr11	121833601	T	C	intergenic
chr11	121833734	T	C	intergenic
chr1	11316839	T	C	intergenic
chr1	123398598	A	G	UTR3
chr1	129663206	A	G	ncRNA_UTR3
chr1	130144674	T	C	intronic
chr1	130260441	T	C	UTR3
chr11	3031521	A	G	ncRNA_exonic
chr11	3034032	A	G	intronic
chr11	3034096	T	C	intronic
chr11	3043620	T	C	intronic
chr11	3046062	A	G	intronic
chr11	3048581	A	G	intronic
chr11	3052532	T	C	intronic
chr11	3052728	A	G	intronic
chr11	3053046	T	C	intronic
chr11	3053195	T	C	intronic
chr11	3055695	T	C	intronic
chr11	3055697	T	C	intronic
chr11	3056005	A	G	intronic
chr11	3056306	A	G	intronic
chr11	3056567	A	G	intronic
chr11	3057468	A	G	intronic
chr11	3057988	A	G	intronic
chr11	3058045	T	C	intronic
chr11	3058097	A	G	intronic
chr11	3058151	A	G	intronic
chr11	3058405	T	C	intronic
chr11	3058666	A	G	intronic
chr11	3058689	A	G	intronic
chr11	3060207	A	G	intronic
chr11	3062307	T	C	intronic
chr11	3062953	A	G	intronic
chr11	3063212	A	G	intronic
chr11	3063213	T	C	intronic
chr11	3063833	A	G	intronic
chr11	3063856	A	G	intronic
chr11	3073445	A	G	intronic
chr11	3076234	A	G	intronic
chr11	3078284	A	G	intronic
chr11	3079698	A	G	intronic
chr11	3079760	A	G	intronic
chr11	3079887	A	G	intronic
chr11	3085276	T	C	intronic
chr11	3089594	A	G	intronic
chr11	3092931	A	G	intronic
chr11	3093248	A	G	intronic
chr11	31696389	A	G	intergenic
chr11	31719747	A	G	ncRNA_intronic
chr11	34047863	T	C	intergenic
chr11	34048273	T	C	intergenic
chr11	34048469	T	C	intergenic
chr11	34048507	T	C	intergenic
chr11	34048691	T	C	intergenic
chr11	35703627	T	C	intronic
chr11	35703642	T	C	intronic
chr11	35703735	T	C	intronic
chr11	35703737	T	C	intronic
chr11	35704389	T	C	intronic
chr11	35704391	T	C	intronic
chr11	35704475	T	C	intronic
chr11	35704484	T	C	intronic
chr1	135826376	A	G	intergenic
chr1	135957442	A	G	intergenic
chr11	3977807	A	G	UTR3
chr1	146072873	T	C	intergenic
chr11	50012696	A	G	intronic
chr11	51940308	A	G	ncRNA_exonic
chr11	53782224	T	C	intronic
chr1	154409055	A	G	intronic
chr1	158241071	A	G	exonic
chr11	59034363	A	G	intronic
chr11	60107858	T	C	intronic
chr1	162007800	A	G	ncRNA_UTR3
chr11	6226569	T	C	intronic
chr1	162971664	A	G	UTR3
chr1	166749940	T	C	intronic
chr11	66881539	A	G	downstream
chr11	70423324	T	C	intronic
chr11	72935125	T	C	intronic
chr1	174070050	A	G	intergenic
chr11	74990865	T	C	UTR3
chr11	75114080	T	C	UTR3
chr11	75114502	T	C	UTR3
chr11	75114517	T	C	UTR3
chr1	180032897	A	G	intergenic
chr1	180074746	A	G	intergenic
chr1	180074752	A	G	intergenic
chr1	180864440	T	C	intergenic
chr1	180882795	T	C	intergenic
chr11	87896477	T	C	UTR3
chr1	189143886	T	C	intronic
chr11	89842737	A	G	intergenic
chr11	90531606	T	C	intronic
chr1	195076695	A	G	intronic
chr11	96122740	T	C	ncRNA_intronic
chr11	96186775	T	C	intronic
chr1	197067990	T	C	intergenic
chr11	99085771	A	G	intronic
chr11	99793402	A	G	intergenic
chr12	105344143	T	C	UTR3
chr12	105344144	T	C	UTR3
chr12	105345322	A	G	downstream
chr12	105347790	A	G	intergenic
chr12	106001777	A	G	UTR3
chr12	106936302	T	C	intronic
chr12	114196400	T	C	intergenic
chr12	114196450	T	C	intergenic
chr12	114196453	T	C	intergenic
chr12	117302263	T	C	downstream
chr12	20762549	T	C	intergenic
chr12	21000030	A	G	intergenic
chr12	21581846	A	G	intergenic
chr12	3167087	T	C	intergenic
chr12	31979251	T	C	intronic
chr12	32594783	T	C	intronic
chr12	34057225	A	G	ncRNA_intronic
chr1	23878127	A	G	intronic
chr12	56287712	A	G	intronic
chr12	56312705	A	G	intronic
chr12	56318522	T	C	intronic
chr12	60274582	T	C	intronic
chr12	74429338	T	C	intronic
chr12	75048494	A	G	UTR3
chr12	82460035	T	C	UTR3
chr12	86322799	T	C	intronic
chr13	105611028	T	C	intronic
chr13	112765880	T	C	intergenic
chr13	112765885	T	C	intergenic
chr13	113300466	T	C	intergenic
chr13	113780765	T	C	UTR3
chr13	120277973	A	G	intronic
chr13	120277991	A	G	intronic
chr13	120278055	A	G	intronic
chr13	120281234	A	G	intronic
chr13	12708685	A	G	ncRNA_intronic
chr13	12708733	A	G	ncRNA_intronic
chr13	12761839	A	G	intergenic
chr13	12761857	A	G	intergenic
chr13	13447880	T	C	intergenic
chr13	17895990	T	C	exonic
chr13	25090024	T	C	intronic
chr13	3356146	T	C	intergenic
chr13	35075628	T	C	intronic
chr13	3651617	A	G	downstream
chr13	3651979	A	G	downstream
chr13	3651981	A	G	downstream
chr13	3652012	A	G	downstream
chr1	33820675	T	C	intronic
chr13	4141807	A	G	intronic
chr13	49066269	A	G	downstream
chr13	53075474	T	C	intronic
chr13	54761581	A	G	intronic
chr13	55723947	T	C	upstream
chr13	58227334	T	C	UTR3
chr13	58267864	A	G	intergenic
chr13	61888071	A	G	ncRNA_exonic
chr13	62631530	T	C	intronic
chr13	62965593	T	C	downstream
chr13	64279321	A	G	intronic
chr13	65173630	T	C	intronic
chr13	67309051	T	C	UTR3
chr13	67309103	A	G	UTR3
chr13	67309104	A	G	UTR3
chr13	74173483	A	G	downstream
chr13	74287087	A	G	intronic
chr1	37499238	T	C	UTR3
chr1	37500003	T	C	UTR3
chr13	75978455	A	G	intronic
chr13	78369687	A	G	ncRNA_intronic
chr13	81167838	T	C	ncRNA_intronic
chr13	81167875	A	G	ncRNA_intronic
chr13	9184540	A	G	intergenic
chr13	91886869	A	G	intronic
chr13	91886884	A	G	intronic
chr13	91886885	A	G	intronic
chr13	91886908	A	G	intronic
chr13	91888387	A	G	intronic
chr13	91888421	A	G	intronic
chr13	93254906	T	C	upstream
chr13	93254909	T	C	upstream
chr13	94193838	A	G	intergenic
chr1	39616412	A	G	intronic
chr13	98573190	A	G	intergenic
chr14	107287172	A	G	intergenic
chr14	119116891	T	C	intergenic
chr14	119248624	A	G	intronic
chr14	121544610	T	C	intronic
chr14	121665294	T	C	intronic
chr14	16290124	A	G	intergenic
chr14	16290141	A	G	intergenic
chr14	16290149	A	G	intergenic
chr14	16290155	A	G	intergenic
chr14	16290611	A	G	intergenic
chr14	18865019	T	C	intronic
chr14	21329065	A	G	intronic
chr14	28641172	T	C	intronic
chr14	28641181	T	C	intronic
chr14	28641184	T	C	intronic
chr14	28681095	A	G	intronic
chr1	43110804	T	C	intronic
chr14	32513812	T	C	UTR3
chr14	32513815	T	C	UTR3
chr14	32513848	T	C	UTR3
chr14	32513849	T	C	UTR3
chr14	32514692	T	C	UTR3
chr14	32514693	T	C	UTR3
chr1	43826942	T	C	intronic
chr14	41823108	T	C	intronic
chr14	4614794	A	G	intronic
chr14	48870010	A	G	intronic
chr14	54885487	T	C	intronic
chr14	54996597	A	G	intronic
chr14	59834242	A	G	intronic
chr14	59834257	A	G	intronic
chr14	59843192	A	G	intronic
chr14	59877702	T	C	intronic
chr14	59976213	T	C	intronic
chr14	6091617	A	G	intergenic
chr14	6091730	A	G	intergenic
chr14	62624480	A	G	intergenic
chr14	64468154	T	C	intergenic
chr14	64473730	A	G	intergenic
chr14	64473741	A	G	intergenic
chr14	64473744	A	G	intergenic
chr14	65410085	T	C	intronic
chr1	46688220	A	G	intronic
chr14	69992900	A	G	intergenic
chr14	69992903	A	G	intergenic
chr14	69992913	A	G	intergenic
chr14	69993689	A	G	intergenic
chr14	69993730	A	G	intergenic
chr14	69993733	A	G	intergenic
chr14	69993742	A	G	intergenic
chr14	70533847	T	C	intronic
chr14	73774006	A	G	intronic
chr14	76119287	A	G	intronic
chr14	77422085	A	G	intergenic
chr14	80712603	T	C	intergenic
chr14	80712613	T	C	intergenic
chr14	8769650	A	G	intronic
chr14	8769651	A	G	intronic
chr15	100142139	T	C	intronic
chr15	100142148	T	C	intronic
chr15	100142259	A	G	intronic
chr15	100142538	A	G	intronic
chr15	100241484	A	G	intronic
chr15	100451912	T	C	UTR3
chr15	101060236	A	G	intronic
chr15	103168053	T	C	intronic
chr15	103450167	A	G	intergenic
chr1	51355025	T	C	ncRNA_intronic
chr1	52979168	T	C	intergenic
chr15	31406559	T	C	intronic
chr15	35719674	T	C	intronic
chr15	41327972	A	G	intronic
chr15	43358499	T	C	intronic
chr1	55620319	T	C	intronic
chr15	60995752	A	G	intergenic
chr15	66741511	A	G	intronic
chr15	75458918	A	G	intergenic
chr15	75458954	A	G	intergenic
chr15	76591364	A	G	intronic
chr15	79748147	T	C	UTR3
chr15	8103325	A	G	intronic
chr15	8211833	T	C	intronic
chr15	83613426	A	G	intronic
chr15	85685137	A	G	intronic
chr1	58853960	A	G	intronic
chr1	58854463	A	G	intronic
chr1	58854484	A	G	intronic
chr1	58854488	A	G	intronic
chr15	96093266	A	G	intergenic
chr15	97551498	A	G	exonic
chr15	97698044	T	C	intronic
chr15	97698089	T	C	intronic
chr15	97698093	T	C	intronic
chr15	97698554	T	C	intronic
chr15	97698565	T	C	intronic
chr15	97698623	T	C	intronic
chr15	98741682	T	C	intronic
chr15	99673021	A	G	intronic
chr1	60428416	A	G	intronic
chr1	60549140	A	G	intronic
chr16	10528897	A	G	intergenic
chr16	10528919	T	C	intergenic
chr16	10590965	T	C	intronic
chr16	11675775	A	G	intronic
chr16	11675776	A	G	intronic
chr16	11675780	A	G	intronic
chr16	11675783	A	G	intronic
chr16	17680587	A	G	intronic
chr16	17734229	A	G	intergenic
chr16	17783429	A	G	intronic
chr16	20513527	A	G	intergenic
chr16	22863679	T	C	intronic
chr16	31846561	T	C	intronic
chr16	32231076	T	C	UTR3
chr16	32299738	T	C	UTR3
chr16	36069516	A	G	intronic
chr16	37852795	A	G	intergenic
chr16	38477707	T	C	intronic
chr16	39035935	A	G	intergenic
chr16	39035939	A	G	intergenic
chr16	39035940	A	G	intergenic
chr1	64164142	A	G	intronic
chr16	43567384	T	C	intronic
chr16	45793367	A	G	intronic
chr16	45890253	T	C	intergenic
chr1	65191588	T	C	intergenic
chr16	85857164	A	G	intergenic
chr16	91475411	T	C	intergenic
chr16	91475505	A	G	intergenic
chr16	92123071	A	G	intergenic
chr16	94726548	A	G	intronic
chr17	13892973	T	C	intronic
chr17	15658349	A	G	downstream
chr17	15958375	A	G	intronic
chr17	21158834	A	G	intronic
chr17	21643765	T	C	intronic
chr17	22423557	T	C	intergenic
chr17	23962942	T	C	intronic
chr17	24282510	A	G	intronic
chr17	28292127	A	G	ncRNA_intronic
chr17	30717921	A	G	intergenic
chr17	31058296	T	C	intronic
chr17	31571350	T	C	intronic
chr17	3309834	A	G	intergenic
chr17	34019575	T	C	intronic
chr17	34024981	T	C	intronic
chr17	34135269	T	C	intronic
chr17	34138334	T	C	intergenic
chr17	35400236	T	C	intronic
chr17	35401495	T	C	intronic
chr17	35401642	T	C	intronic
chr17	39983073	A	G	ncRNA_exonic
chr17	39983144	T	C	ncRNA_exonic
chr17	43887489	T	C	UTR3
chr17	44243191	T	C	upstream
chr17	45801244	A	G	intronic
chr17	46564891	T	C	intergenic
chr17	46610923	T	C	intronic
chr17	46634312	T	C	intronic
chr17	5387446	A	G	intergenic
chr1	75418580	A	G	exonic
chr1	75418639	A	G	exonic
chr17	85534646	A	G	intronic
chr17	87499530	T	C	intergenic
chr17	87499787	A	G	intergenic
chr17	95221625	A	G	ncRNA_intronic
chr17	95227417	T	C	ncRNA_intronic
chr17	95227790	T	C	ncRNA_intronic
chr17	95232910	T	C	ncRNA_intronic
chr17	95235723	A	G	intergenic
chr17	95247717	T	C	intergenic
chr17	95247736	T	C	intergenic
chr17	95247750	A	G	intergenic
chr17	95258613	T	C	intergenic
chr17	95258687	T	C	intergenic
chr18	24657959	T	C	intronic
chr18	3276400	A	G	intronic
chr18	36770632	A	G	intronic
chr18	37880600	A	G	exonic
chr18	37891355	A	G	exonic
chr18	39339303	A	G	intronic
chr18	44238257	A	G	intronic
chr18	46395463	T	C	intergenic
chr18	46429577	A	G	intronic
chr18	47195297	T	C	intronic
chr1	84988188	T	C	intergenic
chr18	50218907	T	C	intronic
chr18	50338607	T	C	intronic
chr18	52650411	T	C	downstream
chr18	57116138	T	C	UTR3
chr18	57116140	T	C	UTR3
chr18	57116145	T	C	UTR3
chr18	57116150	T	C	UTR3
chr18	57116157	T	C	UTR3
chr18	57116158	T	C	UTR3
chr18	57116216	T	C	UTR3
chr18	57116588	T	C	UTR3
chr18	57116594	T	C	UTR3
chr18	57116611	T	C	UTR3
chr18	57116612	T	C	UTR3
chr18	57116639	T	C	UTR3
chr18	57116640	T	C	UTR3
chr18	57116643	T	C	UTR3
chr18	57116655	T	C	UTR3
chr18	57116656	T	C	UTR3
chr18	60407458	A	G	UTR3
chr18	60761491	T	C	UTR3
chr18	61902315	T	C	intronic
chr18	6444060	T	C	intronic
chr18	65742158	T	C	intronic
chr18	67660012	T	C	intronic
chr18	68008604	T	C	intronic
chr18	74668568	A	G	ncRNA_intronic
chr1	87581729	A	G	intronic
chr1	87581779	A	G	intronic
chr18	77212692	A	G	intergenic
chr18	77212701	A	G	intergenic
chr18	77212710	A	G	intergenic
chr18	77213660	A	G	intergenic
chr18	77213681	A	G	intergenic
chr18	77213694	A	G	intergenic
chr18	77319919	A	G	intronic
chr1	90159532	A	G	UTR3
chr1	90160563	T	C	ncRNA_exonic
chr1	90168336	T	C	intronic
chr1	90170954	T	C	intronic
chr19	10951965	T	C	intronic
chr19	12539436	A	G	UTR3
chr19	12670278	T	C	ncRNA_intronic
chr19	12672572	A	G	intergenic
chr1	92404789	T	C	intergenic
chr19	24380217	A	G	intronic
chr19	25504282	A	G	intronic
chr19	28536515	T	C	intronic
chr19	32701473	T	C	intronic
chr19	34685076	A	G	intronic
chr19	34685207	A	G	intronic
chr19	34685223	T	C	intronic
chr19	43553148	T	C	intronic
chr19	4940494	A	G	intronic
chr19	5571968	T	C	downstream
chr19	5711128	A	G	intronic
chr19	57562911	T	C	UTR3
chr19	57685033	T	C	upstream
chr19	6357651	T	C	intergenic
chr19	7176130	A	G	intronic
chr19	8166289	T	C	intronic
chr19	8465461	T	C	intronic
chr19	8483694	A	G	intergenic
chr2	10000001	A	G	intronic
chr2	103925263	A	G	downstream
chr2	113279165	T	C	intronic
chr2	119124807	A	G	downstream
chr2	126621780	A	G	intronic
chr2	12846126	T	C	intronic
chr2	130109379	A	G	intronic
chr2	130483206	A	G	intronic
chr2	130999152	T	C	intronic
chr2	13246448	T	C	intronic
chr2	135242514	A	G	intronic
chr2	136358588	T	C	intronic
chr2	136358622	T	C	intronic
chr2	145733443	A	G	intronic
chr2	148537516	A	G	intronic
chr2	150166543	A	G	intronic
chr2	150221187	T	C	intergenic
chr2	152716197	T	C	intronic
chr2	155212102	T	C	intronic
chr2	155212104	A	G	intronic
chr2	155949835	A	G	UTR3
chr2	156373832	T	C	intronic
chr2	156588419	A	G	splicing
chr2	157384381	T	C	intronic
chr2	169896905	A	G	upstream
chr2	169896924	A	G	upstream
chr2	169896940	A	G	upstream
chr2	169896952	A	G	upstream
chr2	172181257	T	C	downstream
chr2	172708024	A	G	intronic
chr2	180775776	T	C	intergenic
chr2	181612117	A	G	intergenic
chr2	24768215	A	G	intronic
chr2	25951104	A	G	intronic
chr2	26955988	T	C	intronic
chr2	29374368	T	C	intronic
chr2	32401313	T	C	intronic
chr2	3378371	A	G	UTR3
chr2	3378385	A	G	UTR3
chr2	3378395	A	G	intronic
chr2	34473771	T	C	intronic
chr2	44973487	A	G	intergenic
chr2	4672078	T	C	intronic
chr2	48750861	T	C	intronic
chr2	48751637	T	C	intronic
chr2	48751639	T	C	intronic
chr2	48751644	T	C	intronic
chr2	4940769	T	C	downstream
chr2	4940773	T	C	downstream
chr2	52258040	A	G	intronic
chr2	5718808	A	G	intronic
chr2	6042966	A	G	intronic
chr2	64950653	A	G	intronic
chr2	73428129	A	G	intergenic
chr2	80389722	A	G	intronic
chr2	80389724	A	G	intronic
chr2	80389733	T	C	intronic
chr2	93555973	A	G	intronic
chr3	101616758	A	G	downstream
chr3	101670999	T	C	intronic
chr3	101725326	T	C	intronic
chr3	102495335	A	G	intergenic
chr3	102495390	A	G	intergenic
chr3	103656695	T	C	intronic
chr3	103693227	A	G	intronic
chr3	103784694	A	G	intronic
chr3	103784762	T	C	intronic
chr3	103784829	T	C	intronic
chr3	103784879	A	G	intronic
chr3	10387439	T	C	intronic
chr3	10428560	T	C	intronic
chr3	104730839	A	G	UTR3
chr3	104730842	A	G	UTR3
chr3	104730846	A	G	UTR3
chr3	107480471	A	G	intronic
chr3	119432244	A	G	intronic
chr3	120029764	T	C	intergenic
chr3	120029962	A	G	intergenic
chr3	129158597	T	C	intergenic
chr3	129158673	A	G	intergenic
chr3	130333251	A	G	intronic
chr3	131754618	A	G	intronic
chr3	135523182	A	G	intronic
chr3	135523183	A	G	intronic
chr3	144254685	T	C	intronic
chr3	144363404	A	G	intronic
chr3	14898323	T	C	intronic
chr3	152021379	T	C	intronic
chr3	15515966	T	C	intronic
chr3	22807912	A	G	intergenic
chr3	30703852	A	G	intronic
chr3	36146424	A	G	intergenic
chr3	37863876	A	G	ncRNA_intronic
chr3	37864019	A	G	ncRNA_intronic
chr3	37864377	A	G	ncRNA_intronic
chr3	37864415	A	G	ncRNA_intronic
chr3	37864420	A	G	ncRNA_intronic
chr3	37864432	A	G	ncRNA_intronic
chr3	37864447	A	G	ncRNA_intronic
chr3	57631746	T	C	intronic
chr3	57642356	A	G	intergenic
chr3	58449634	T	C	intergenic
chr3	58477662	T	C	intergenic
chr3	6376666	T	C	intergenic
chr3	67280579	A	G	intergenic
chr3	67280603	A	G	intergenic
chr3	67280606	A	G	intergenic
chr3	67281739	A	G	intergenic
chr3	67281756	A	G	intergenic
chr3	67281763	A	G	intergenic
chr3	67281764	A	G	intergenic
chr3	67281770	A	G	intergenic
chr3	67281780	A	G	intergenic
chr3	67281806	A	G	intergenic
chr3	85448082	T	C	intronic
chr3	87850338	A	G	intronic
chr3	87850366	A	G	intronic
chr3	87850374	T	C	intronic
chr3	87850382	A	G	intronic
chr3	87850394	A	G	intronic
chr3	89243993	T	C	intronic
chr3	94470127	T	C	ncRNA_intronic
chr3	94470208	A	G	ncRNA_intronic
chr3	94502572	A	G	intronic
chr3	94503668	A	G	intronic
chr3	94546655	A	G	intergenic
chr3	94546686	T	C	intergenic
chr3	94546693	T	C	intergenic
chr3	94569378	A	G	intronic
chr3	97568820	A	G	intronic
chr3	98565943	T	C	intronic
chr3	98565948	T	C	intronic
chr3	98566028	T	C	intronic
chr3	98997928	A	G	intronic
chr4	104704706	A	G	UTR3
chr4	104706297	T	C	UTR3
chr4	107848098	A	G	intronic
chr4	108013329	A	G	downstream
chr4	108013333	A	G	downstream
chr4	111393167	T	C	intronic
chr4	114242568	T	C	intronic
chr4	120839490	A	G	intronic
chr4	124480862	T	C	intronic
chr4	126109751	T	C	intergenic
chr4	132966275	T	C	intronic
chr4	133144705	T	C	intronic
chr4	133210297	A	G	intergenic
chr4	137869046	A	G	downstream
chr4	137892666	T	C	intergenic
chr4	138365934	T	C	intronic
chr4	141193510	A	G	intronic
chr4	141696498	A	G	UTR3
chr4	147513517	T	C	intronic
chr4	154016952	T	C	intergenic
chr4	154338678	T	C	intronic
chr4	59728526	T	C	intronic
chr4	62058201	T	C	intronic
chr4	81937059	T	C	UTR3
chr4	82151088	T	C	UTR5
chr4	84101085	A	G	intronic
chr4	9556501	A	G	UTR3
chr4	95583357	T	C	intronic
chr4	95883114	T	C	intergenic
chr5	101090186	A	G	intronic
chr5	102132746	A	G	intergenic
chr5	104192134	T	C	intronic
chr5	104933303	A	G	UTR3
chr5	105514738	T	C	intronic
chr5	110169195	A	G	intergenic
chr5	110439917	T	C	downstream
chr5	111228514	A	G	intronic
chr5	111806021	T	C	intronic
chr5	114390062	T	C	intergenic
chr5	115018236	T	C	upstream
chr5	115360204	T	C	intronic
chr5	115598507	T	C	intronic
chr5	118426875	T	C	exonic
chr5	122055255	A	G	intronic
chr5	122081816	T	C	intronic
chr5	122081856	A	G	intronic
chr5	122108952	A	G	intronic
chr5	124700164	T	C	upstream
chr5	130387116	A	G	UTR3
chr5	130390568	A	G	intergenic
chr5	134839922	T	C	intronic
chr5	141842765	T	C	intronic
chr5	148423576	T	C	intronic
chr5	148542113	A	G	intergenic
chr5	149766402	T	C	intergenic
chr5	149967883	T	C	ncRNA_intronic
chr5	149992119	T	C	ncRNA_intronic
chr5	149992188	T	C	ncRNA_intronic
chr5	23359790	T	C	ncRNA_exonic
chr5	30086927	T	C	intronic
chr5	31779890	A	G	intronic
chr5	31947306	T	C	intronic
chr5	33068992	A	G	intergenic
chr5	33069097	T	C	intergenic
chr5	33069105	A	G	intergenic
chr5	33071630	T	C	intergenic
chr5	33076992	A	G	intergenic
chr5	36846380	A	G	intronic
chr5	43552556	A	G	ncRNA_intronic
chr5	44008898	T	C	intergenic
chr5	44056428	A	G	intronic
chr5	44251454	T	C	intergenic
chr5	44576539	T	C	intronic
chr5	44577704	A	G	intronic
chr5	58523776	T	C	UTR3
chr5	58523777	T	C	UTR3
chr5	64983052	T	C	intergenic
chr5	64983444	T	C	intergenic
chr5	65808641	A	G	intronic
chr5	65842334	T	C	intronic
chr5	67417426	T	C	intronic
chr5	67486040	A	G	UTR3
chr5	67724579	A	G	intronic
chr5	70644509	A	G	intergenic
chr5	87798351	A	G	intergenic
chr5	87838428	T	C	downstream
chr5	87838446	T	C	downstream
chr5	87838474	T	C	downstream
chr5	87838475	T	C	downstream
chr5	87838821	T	C	downstream
chr5	87838833	T	C	downstream
chr5	87838835	T	C	downstream
chr5	87838850	T	C	downstream
chr5	87838851	T	C	downstream
chr5	87838852	T	C	downstream
chr5	89191050	A	G	intergenic
chr5	89518515	A	G	intronic
chr5	91067639	A	G	intronic
chr5	92365225	T	C	intergenic
chr5	92842600	A	G	intronic
chr5	97273376	A	G	intronic
chr5	97506881	T	C	intronic
chr6	106621247	T	C	intronic
chr6	108376029	A	G	intronic
chr6	108376035	A	G	intronic
chr6	108376051	A	G	intronic
chr6	118080562	A	G	intronic
chr6	121140566	A	G	intronic
chr6	129503295	T	C	intergenic
chr6	13039297	T	C	downstream
chr6	136775579	T	C	intronic
chr6	136775699	A	G	intronic
chr6	136779671	T	C	UTR3
chr6	136780938	T	C	intronic
chr6	136781288	A	G	intronic
chr6	136783238	T	C	intronic
chr6	136785089	A	G	intronic
chr6	137518410	A	G	intronic
chr6	140503734	A	G	intronic
chr6	143144331	A	G	intronic
chr6	148743905	A	G	intronic
chr6	17585439	A	G	intergenic
chr6	28207068	A	G	intronic
chr6	29620966	T	C	intergenic
chr6	30754540	A	G	intronic
chr6	33002282	A	G	intronic
chr6	34160743	A	G	intergenic
chr6	37492313	T	C	intronic
chr6	37494818	A	G	intronic
chr6	39000488	A	G	intronic
chr6	39024852	A	G	intronic
chr6	39024862	A	G	intronic
chr6	39025499	A	G	intronic
chr6	39025505	A	G	intronic
chr6	41484716	T	C	intergenic
chr6	47914688	T	C	UTR3
chr6	48469065	T	C	ncRNA_intronic
chr6	48604774	A	G	intronic
chr6	48604789	A	G	intronic
chr6	48779210	T	C	intergenic
chr6	58863995	A	G	intronic
chr6	66490075	A	G	UTR3
chr6	66490120	A	G	UTR3
chr6	66490137	T	C	UTR3
chr6	66490138	A	G	UTR3
chr6	66490184	A	G	UTR3
chr6	66490206	A	G	UTR3
chr6	66490208	A	G	UTR3
chr6	66490209	A	G	UTR3
chr6	66490263	A	G	UTR3
chr6	66490264	A	G	UTR3
chr6	66490268	A	G	UTR3
chr6	66490275	A	G	UTR3
chr6	66490277	A	G	UTR3
chr6	66490713	A	G	UTR3
chr6	66490719	A	G	UTR3
chr6	66490747	A	G	UTR3
chr6	66490785	A	G	UTR3
chr6	85643891	T	C	intronic
chr6	85678561	A	G	intergenic
chr6	85678571	T	C	intergenic
chr6	85696624	A	G	intergenic
chr6	85696744	T	C	intergenic
chr6	85752594	A	G	ncRNA_intronic
chr6	85759520	T	C	intronic
chr6	88794483	A	G	ncRNA_intronic
chr6	88794493	A	G	ncRNA_intronic
chr6	88794506	A	G	ncRNA_intronic
chr6	8996872	A	G	intronic
chr6	90341104	A	G	intronic
chr6	92104108	T	C	intronic
chr6	93158317	T	C	intergenic
chr7	105045157	T	C	intronic
chr7	107995258	T	C	UTR3
chr7	11796536	T	C	intergenic
chr7	128912820	T	C	downstream
chr7	13434845	T	C	exonic
chr7	134516442	A	G	UTR3
chr7	134547613	T	C	UTR3
chr7	135668289	T	C	intronic
chr7	146746091	A	G	intronic
chr7	146746510	A	G	intronic
chr7	147321683	A	G	intergenic
chr7	147322506	A	G	upstream
chr7	149839178	T	C	UTR3
chr7	151766010	T	C	UTR3
chr7	19546864	T	C	UTR3
chr7	26303770	T	C	ncRNA_intronic
chr7	26303868	T	C	ncRNA_intronic
chr7	26322334	A	G	ncRNA_intronic
chr7	30009244	T	C	UTR3
chr7	30768085	A	G	upstream
chr7	30794818	A	G	intronic
chr7	3082622	A	G	intergenic
chr7	31906053	A	G	intronic
chr7	31915389	A	G	UTR3
chr7	35494508	A	G	intronic
chr7	35703877	T	C	intronic
chr7	37930532	T	C	intergenic
chr7	38965049	T	C	intergenic
chr7	38969755	A	G	intronic
chr7	38970003	T	C	intronic
chr7	38971000	T	C	intronic
chr7	38971018	A	G	intronic
chr7	38971709	A	G	intronic
chr7	38972700	A	G	intronic
chr7	38972774	T	C	intronic
chr7	38972961	A	G	intronic
chr7	38973004	T	C	intronic
chr7	38975177	T	C	intronic
chr7	38976117	A	G	intronic
chr7	38976937	A	G	intronic
chr7	38977312	A	G	intronic
chr7	38979463	T	C	intronic
chr7	38980615	T	C	UTR3
chr7	38980621	A	G	UTR3
chr7	38982463	T	C	UTR3
chr7	52409266	A	G	intronic
chr7	52685674	A	G	intronic
chr7	56841932	A	G	intronic
chr7	5943197	T	C	intergenic
chr7	67115101	A	G	ncRNA_exonic
chr7	72846251	A	G	intronic
chr7	75182201	A	G	intronic
chr7	77958063	T	C	intergenic
chr7	85323380	A	G	intergenic
chr7	88451091	A	G	intronic
chr7	89920321	T	C	intronic
chr7	89920533	T	C	intronic
chr7	96286394	T	C	intergenic
chr7	96916369	A	G	intronic
chr7	99816704	A	G	intronic
chr8	105190814	A	G	intronic
chr8	113655426	T	C	ncRNA_intronic
chr8	120230867	T	C	intronic
chr8	120260590	T	C	intronic
chr8	125588221	T	C	intergenic
chr8	127060168	A	G	intronic
chr8	131028073	A	G	UTR3
chr8	14022836	A	G	intergenic
chr8	19689096	T	C	intergenic
chr8	19714546	A	G	intergenic
chr8	25557741	A	G	intergenic
chr8	25655900	A	G	intronic
chr8	26699093	A	G	intronic
chr8	3998998	T	C	intergenic
chr8	42098736	A	G	intronic
chr8	48717676	A	G	intergenic
chr8	70890438	A	G	intronic
chr8	72210816	A	G	intergenic
chr8	72210820	A	G	intergenic
chr8	72431326	T	C	UTR3
chr8	73171039	A	G	UTR3
chr8	74415391	A	G	UTR3
chr8	77559806	T	C	intronic
chr8	93637207	A	G	intronic
chr8	97541192	A	G	upstream
chr8	97541234	A	G	upstream
chr8	97541261	A	G	upstream
chr9	100542273	T	C	intergenic
chr9	105637667	A	G	intronic
chr9	106347152	A	G	intronic
chr9	107460660	T	C	intronic
chr9	107568826	A	G	intronic
chr9	107705443	A	G	intronic
chr9	110409573	T	C	intronic
chr9	111018721	A	G	intergenic
chr9	115166207	A	G	intronic
chr9	121363092	A	G	intronic
chr9	123099398	A	G	intronic
chr9	123672797	T	C	intergenic
chr9	123672798	T	C	intergenic
chr9	15134505	T	C	intronic
chr9	22818329	T	C	intergenic
chr9	32557419	T	C	intronic
chr9	4305637	A	G	intronic
chr9	43905786	A	G	intergenic
chr9	57263806	T	C	intronic
chr9	59145850	A	G	intronic
chr9	61929601	T	C	intergenic
chr9	61929617	T	C	intergenic
chr9	61929621	T	C	intergenic
chr9	66346819	A	G	intronic
chr9	66567610	A	G	intronic
chr9	71586066	T	C	intronic
chr9	71955176	A	G	intronic
chr9	72460931	T	C	intronic
chr9	78084731	T	C	intronic
chr9	78563630	A	G	UTR3
chr9	83146535	T	C	intergenic
chr9	83146577	T	C	intergenic
chr9	88479793	T	C	intronic
chr9	88749585	T	C	ncRNA_intronic
chr9	8980417	A	G	intergenic
chr9	95636052	T	C	intronic
chrX	106385259	T	C	intergenic
chrX	130121666	A	G	UTR3
chrX	133533690	T	C	intronic
chrX	133533712	T	C	intronic
chrX	133533729	T	C	intronic
chrX	133533731	T	C	intronic
chrX	133533734	T	C	intronic
chrX	137199451	T	C	intergenic
chrX	138786751	T	C	intronic
chrX	146849759	A	G	intronic
chrX	147904888	T	C	UTR3
chrX	166420315	A	G	intronic
chrX	166428011	T	C	UTR3
chrX	166428609	T	C	UTR3
chrX	64215431	T	C	intergenic
chrX	70184753	T	C	intronic
chrX	71471989	T	C	intronic
chrX	72704922	A	G	intergenic
chrX	7585980	T	C	intronic
chrX	91994813	A	G	intergenic
chrX	91994879	A	G	intergenic
chrX	91994897	A	G	intergenic
chrX	91994902	A	G	intergenic
chrX	91994904	A	G	intergenic
chrX	96343293	A	G	UTR3
chrX	9759359	A	G	intronic
