# Supplementary material for: A survey on cellular RNA editing activity in response to Candida albicans infections
Source: BMC Genomics. 2018 Jan 19;19(Suppl 1):43. doi: 10.1186/s12864-017-4374-2 (PMC5780849; doi:10.1186/s12864-017-4374-2)
Supplement: Supplementary file 12 — The number of RNA editing sites with mapped bases in mouse model infection with C. albicans. (XLS 26 kb) [file 12864_2017_4374_MOESM12_ESM.xls]

## Sheet: Sheet1
Additional file 12. The number of RNA editing sites with mapped bases in mouse model infection with C. albicans
Strain	Organ/Tissue	Condition	Time	Total mapped bases	Sites count
SC5314	Tongue	uninfected	Day1	133822847400	1133
SC5314	Tongue	infected	Day1	90830689300	1042
SC5314	Tongue	infected	Day2	115082554000	876
SC5314	Tongue	infected	Day3	114039347800	926
SC5314	Tongue	infected	Day5	122468843100	928
SC5314	Kidney	uninfected	Oh	118721227400	955
SC5314	Kidney	infected	6h	123732916700	2088
SC5314	Kidney	infected	12h	142339853100	1447
SC5314	Kidney	infected	24h	106622994000	1179
SC5314	Kidney	infected	48h	113812940700	862
