# Supplementary material for: A survey on cellular RNA editing activity in response to Candida albicans infections
Source: BMC Genomics. 2018 Jan 19;19(Suppl 1):43. doi: 10.1186/s12864-017-4374-2 (PMC5780849; doi:10.1186/s12864-017-4374-2)
Supplement: Supplementary file 13 — Distribution of RNA editing level of mouse organ or tissue. (XLS 27 kb) [file 12864_2017_4374_MOESM13_ESM.xls]

## Sheet: Sheet1
Additional file 13. Distribution of RNA editing level of mouse organ or tissue
Strain	Organ/ Tissue	Condition	Time	Min	1st Qu	Median	Mean	3rd Qu	Max
SC5314	Tongue	uninfected	Day1	0.024	0.235	0.444	0.5195	0.811	0.998
SC5314	Tongue	infected	Day1	0.03	0.2	0.364	0.4437	0.667	0.998
SC5314	Tongue	infected	Day2	0.017	0.211	0.364	0.4537	0.692	0.998
SC5314	Tongue	infected	Day3	0.029	0.222	0.478	0.5295	0.867	0.998
SC5314	Tongue	infected	Day5	0.016	0.222	0.4	0.4757	0.727	0.998
SC5314	Kidney	uninfected	Oh	0.073	0.2	0.375	0.4622	0.714	0.998
SC5314	Kidney	infected	6h	0.019	0.2	0.387	0.4704	0.74	0.998
SC5314	Kidney	infected	12h	0.023	0.2	0.364	0.4372	0.632	0.998
SC5314	Kidney	infected	24h	0.026	0.188	0.316	0.409	0.6	0.998
SC5314	Kidney	infected	48h	0.029	0.228	0.419	0.5026	0.8	0.998
