# Supplementary material for: A survey on cellular RNA editing activity in response to Candida albicans infections
Source: BMC Genomics. 2018 Jan 19;19(Suppl 1):43. doi: 10.1186/s12864-017-4374-2 (PMC5780849; doi:10.1186/s12864-017-4374-2)
Supplement: Supplementary file 14 — Correlation test between the genes expression of Adar and the normalized editing level of common editing sites in mouse. (XLS 28 kb) [file 12864_2017_4374_MOESM14_ESM.xls]

## Sheet: Sheet1
Additional file 14. Correlation test between the genes expression of Adar and the normalized editing level of common editing sites in mouse
SC5314 infected mouse tongue
	level_nor_uninfected	level_nor_infected	CPM.Adar1_uninfected	CPM.Adar1_infected	CPM.Adar2_uninfected	CPM.Adar2_infected
level_nor_uninfected
level_nor_infected	0.4
	-0.75
CPM.Adar1_uninfected	-0.4	0.4
	-0.75	-0.75
CPM.Adar1_infected	-0.8	0	0.2
	-0.333	-1	-0.917
CPM.Adar2_uninfected	0.8	0.2	-0.8	-0.4
	-0.333	-0.917	-0.333	-0.75
CPM.Adar2_infected	0.2	0.8	0	0.4	0.4
	-0.917	-0.333	-1	-0.75	-0.75
Computed correlation used spearman-method with listwise-deletion.
SC5314 infected mouse kidney
	level_nor	Adar1	Adar2
level_nor
Adar1	-0.3
	-0.683
Adar2	0.1	-0.9
	-0.95	-0.083
Computed correlation used spearman-method with listwise-deletion.
